# Supplementary material for: Analysis of Factors Associated with Hiccups Using the FAERS Database
Source: Pharmaceuticals (Basel). 2021 Dec 24;15(1):27. doi: 10.3390/ph15010027 (PMC8780603; doi:10.3390/ph15010027)
Supplement: Supplementary file 1 [file pharmaceuticals-15-00027-s001.zip]

Archive with 3 entries (3 files):
- Supplementary S1. Scatter plot data in the total table.xlsx
- Supplementary S2. Scatter plot data in the male table.xlsx
- Supplementary S3. Scatter plot data in the female table.xlsx
