# Supplementary material for: Analysis of Factors Associated with Hiccups Using the FAERS Database
Source: Pharmaceuticals (Basel). 2021 Dec 24;15(1):27. doi: 10.3390/ph15010027 (PMC8780603; doi:10.3390/ph15010027)
Supplement: Supplementary file 1 [file pharmaceuticals-15-00027-s001.zip › Supplementary S1. Scatter plot data in the total table.xlsx]

## Sheet: Sheet1
Drug name	P-value	(-logP)	ROR	LnROR
NICOTINE	<.0001	114.514	40.5688	3.703
DEXAMETHASONE	<.0001	29.5276	7.66819	2.03708
COSMETICS	<.0001	19.3628	0.0109302	-4.51622
FLUOROURACIL	<.0001	14.6359	8.21594	2.10608
APREPITANT	<.0001	12.8231	18.9045	2.9394
ADAPALENE	<.0001	10.6296	0.0195724	-3.93363
EXENATIDE	<.0001	8.79844	3.60691	1.28285
SUNITINIB	<.0001	8.08792	5.23034	1.65448
CAPECITABINE	<.0001	8.01632	5.17748	1.64432
RIVAROXABAN	<.0001	7.95952	0.151146	-1.88951
GRANISETRON	<.0001	7.65314	10.681	2.36847
CISPLATIN	<.0001	7.52983	9.06013	2.20388
LEVONORGESTREL	<.0001	7.03773	0.0746191	-2.59536
BORTEZOMIB	<.0001	6.13726	5.15833	1.64061
ARIPIPRAZOLE	<.0001	6.12355	4.09616	1.41005
FOSAPREPITANT	<.0001	5.89223	31.0901	3.43689
ONDANSETRON	<.0001	5.76269	4.80304	1.56925
IRINOTECAN	<.0001	5.52156	7.28473	1.98578
ETHINYLESTRADIOL	<.0001	5.30042	0.0953089	-2.35063
SORAFENIB	<.0001	5.18533	3.84462	1.34668
CODONOPSIS PILOSULA	<.0001	5.02455	625.92	6.43922
METHYLPREDNISOLONE	<.0001	4.89029	3.48342	1.24802
PALONOSETRON	<.0001	4.88425	13.2438	2.58353
SALICYLIC ACID	<.0001	4.86425	0.0413842	-3.18486
FLUDARABINE	<.0001	4.62625	11.8994	2.47649
ETANERCEPT	<.0001	4.57611	0.152013	-1.88379
ASTRAGALUS MONGHOLICUS	<.0001	4.39749	290.374	5.67117
OXALIPLATIN	<.0001	4.37255	3.6392	1.29176
ADALIMUMAB	<.0001	4.25394	0.367604	-1.00075
NINTEDANIB	<.0001	4.08438	5.50575	1.70579
LEVOFOLINIC ACID	<.0001	4.00913	9.17375	2.21635
PREDNISONE	0.0001	3.99228	3.7591	1.32418
FOLINIC ACID	0.0002	3.81673	5.77699	1.75388
GEMCITABINE	0.0002	3.75716	4.97149	1.60372
VITAMINS NOS	0.0003	3.51112	9.71214	2.27338
ANTITHYMOCYTE IMMUNOGLOBULIN	0.0003	3.50591	6.04573	1.79935
SERTRALINE	0.0004	3.3517	2.79756	1.02875
BEVACIZUMAB	0.0006	3.22365	3.29821	1.19338
PREGABALIN	0.0009	3.06812	0.0640491	-2.74811
DEXRAZOXANE	0.0009	3.0587	59.5469	4.08676
LENALIDOMIDE	0.0009	3.04954	2.35854	0.858041
DULAGLUTIDE	0.0014	2.86607	6.95202	1.93903
DOCETAXEL	0.0015	2.80995	2.79507	1.02786
ELUXADOLINE	0.0016	2.79954	15.6751	2.75207
DROSPIRENONE	0.0016	2.78974	0.155653	-1.86013
FAMOTIDINE	0.0018	2.74068	4.44978	1.49286
GLYCYRRHIZIC ACID	0.0019	2.71577	14.6396	2.68373
AMINO ACIDS NOS	0.002	2.70312	14.4891	2.67339
MEGESTROL	0.002	2.70312	14.4891	2.67339
RIBONUCLEIC ACID	0.0021	2.67134	804.202	6.68985
CANTHARIDIN	0.0023	2.63661	734.272	6.59888
ENDOSTATIN	0.0025	2.60447	675.53	6.5155
ETONOGESTREL	0.0026	2.58182	0.0761163	-2.57549
ATROPA BELLADONNA	0.0026	2.57896	13.0856	2.57151
NATALIZUMAB	0.0028	2.55676	0.0739004	-2.60504
CODEINE	0.0035	2.45572	4.56948	1.5194
LENTINAN	0.0035	2.4498	456.439	6.12345
PLATYCODON GRANDIFLORUS	0.0035	2.4498	456.439	6.12345
PHENYTOIN	0.0038	2.41501	5.44931	1.69549
DELAMANID	0.0041	2.38814	11.173	2.4135
THYMOPENTIN	0.0044	2.35308	359.324	5.88422
ELEUTHEROCOCCUS SENTICOSUS	0.0048	2.31973	331.141	5.80255
PANCRELIPASE	0.005	2.305	24.3849	3.19396
THEOBROMINE	0.0055	2.25989	286.241	5.65683
LAMOTRIGINE	0.0056	2.24889	0.0858148	-2.45556
VEMURAFENIB	0.0063	2.20232	4.8394	1.57679
ALBENDAZOLE	0.007	2.15481	20.3645	3.01379
VISMODEGIB	0.0071	2.15167	9.15948	2.21479
ROTAVIRUS VACCINE	0.0074	2.12842	208.496	5.33992
CETUXIMAB	0.0081	2.09181	3.82325	1.3411
RAMIPRIL	0.0094	2.02792	2.96699	1.08755
ORNITHINE	0.0096	2.01974	160.84	5.08041
CLOFAZIMINE	0.0096	2.01707	8.16572	2.09995
CEFTIZOXIME	0.0097	2.01181	157.833	5.06154
BROTIZOLAM	0.0099	2.00365	8.07212	2.08842
ALGINIC ACID	0.0103	1.98748	16.6353	2.81153
MORPHINE	0.0117	1.93006	2.84772	1.04652
CYSTEINE	0.0118	1.92667	15.4489	2.73754
DIFLORASONE	0.012	1.92017	126.978	4.84402
INDISETRON	0.0125	1.90153	121.497	4.79989
CYCLOPHOSPHAMIDE	0.0131	1.88136	3.05466	1.11667
AFLIBERCEPT BETA	0.0139	1.85547	108.956	4.69094
NETUPITANT	0.0146	1.83417	103.608	4.64061
PEMETREXED	0.015	1.8232	4.84641	1.57824
ERDOSTEINE	0.0152	1.81887	99.9295	4.60447
CINACALCET	0.0164	1.78604	6.6801	1.89913
HIB VACCINE	0.0166	1.78055	91.2869	4.51401
POTASSIUM	0.0167	1.77844	2.90991	1.06812
PRAZEPAM	0.0167	1.77807	12.8773	2.55547
BETAMETHASONE	0.0174	1.75863	4.63043	1.53265
INFLIXIMAB	0.019	1.72162	0.102262	-2.28022
POLIO VACCINE	0.019	1.72079	79.2866	4.37307
AFLIBERCEPT	0.019	1.7202	6.30215	1.84089
ZALTOPROFEN	0.0211	1.6755	71.2575	4.2663
NICERGOLINE	0.0218	1.66141	68.9307	4.2331
ASENAPINE	0.0221	1.65647	5.95385	1.78404
CORTICOTROPIN	0.0225	1.64875	5.91278	1.77712
ETOPOSIDE	0.0225	1.64688	4.27439	1.45264
IVERMECTIN	0.0236	1.62718	10.6795	2.36833
HOMATROPINE	0.0242	1.61549	61.8608	4.12489
COBAMAMIDE	0.0253	1.59724	59.256	4.08187
GEFITINIB	0.0258	1.58871	4.0975	1.41038
CITALOPRAM	0.0259	1.58688	0.118971	-2.12888
PERTUSSIS VACCINE	0.026	1.58549	57.6381	4.05418
ANTIBIOTICS-RESISTANT LACTIC ACID BACTERIAE	0.0284	1.54678	52.6104	3.96291
DIPHTHERIA VACCINE	0.0287	1.54152	51.9629	3.95053
LENVATINIB	0.0296	1.52859	3.2423	1.17628
TETANUS VACCINE	0.0313	1.50409	47.5716	3.86223
ORNIDAZOLE	0.0317	1.49934	47.0415	3.85103
GLYCINE	0.0319	1.49572	9.05212	2.203
ASCORBIC ACID	0.0335	1.47439	3.7657	1.32593
CREATINE PHOSPHATE	0.0343	1.46534	43.4135	3.77077
TRAMADOL	0.0349	1.45659	2.16094	0.770543
ASTRAGALUS SPP.	0.0351	1.45459	42.3255	3.74539
GANCICLOVIR	0.0378	1.42246	8.24615	2.10975
MONTELUKAST	0.0385	1.41445	0.127868	-2.05676
NARATRIPTAN	0.0385	1.41416	38.4688	3.64985
MACITENTAN	0.0392	1.40678	0.125269	-2.07729
MECOBALAMIN	0.0392	1.40617	8.07585	2.08888
FEBUXOSTAT	0.0399	1.39882	4.70364	1.54834
BOTULINUM TOXIN TYPE A	0.04	1.3974	0.12308	-2.09492
OXYCODONE	0.0423	1.37367	2.27927	0.823854
VARENICLINE	0.0423	1.37353	0.39125	-0.938407
MEROPENEM	0.043	1.36631	3.47022	1.24422
LOXOPROFEN	0.044	1.35616	3.44334	1.23644
CYTARABINE	0.0447	1.34981	3.42658	1.23156
ITRACONAZOLE	0.0454	1.34251	4.46091	1.49535
FLUNITRAZEPAM	0.047	1.32791	7.30097	1.98801
IMIDAPRIL	0.0487	1.31215	30.2105	3.40819
CLARITHROMYCIN	0.0494	1.30671	2.14234	0.761899
RANITIDINE	0.0505	1.29632	2.28196	0.825037
DIETARY SUPPLEMENT	0.0508	1.29444	28.9668	3.36615
LEVOTHYROXINE	0.051	1.29205	0.27553	-1.28906
FUMARIC ACID	0.053	1.27606	0.263795	-1.33258
PRANLUKAST	0.0553	1.25719	26.5112	3.27757
ROLAPITANT	0.0553	1.25719	26.5112	3.27757
IDELALISIB	0.0553	1.257	4.11103	1.41367
BOSENTAN	0.0562	1.25	0.145264	-1.9292
ENZALUTAMIDE	0.0565	1.24787	0.143154	-1.94383
AZACITIDINE	0.0571	1.24327	4.05687	1.40041
TENOFOVIR	0.0576	1.23948	0.139044	-1.97296
DICLOFENAMIDE	0.0582	1.23536	25.1678	3.22556
SALBUTAMOL	0.0594	1.22658	2.65995	0.978307
PSEUDOEPHEDRINE	0.0601	1.22142	3.0996	1.13127
PEGINTERFERON ALFA-2B	0.0608	1.21582	0.13296	-2.01771
PNEUMOCOCCAL VACCINE	0.0625	1.20408	23.3576	3.15092
MIDAZOLAM	0.0628	1.20238	3.89875	1.36066
URSODEOXYCHOLIC ACID	0.0628	1.20198	3.89721	1.36026
DOXIFLURIDINE	0.0703	1.15299	20.67	3.02869
CLOPIDOGREL	0.0733	1.13504	0.287997	-1.2448
MELPHALAN	0.0742	1.12944	5.61921	1.72619
DESLORATADINE	0.0747	1.12677	5.59909	1.7226
SIMVASTATIN	0.0748	1.12628	0.282809	-1.26298
NEVIRAPINE	0.0751	1.12412	5.57912	1.71903
LACTOMIN	0.0756	1.12157	19.1684	2.95326
DEFLAZACORT	0.0761	1.11875	19.0387	2.94648
IBUPROFEN	0.0763	1.1173	0.380908	-0.965197
PROTIONAMIDE	0.0764	1.11688	18.9533	2.94198
CEFDINIR	0.0764	1.1168	5.52437	1.70917
MELPERONE	0.0772	1.11224	18.7429	2.93081
ALIMEMAZINE	0.078	1.10812	5.46008	1.69746
IFOSFAMIDE	0.0784	1.10554	5.44108	1.69398
SODIUM BICARBONATE	0.0784	1.10544	3.54203	1.2647
AMINOPHYLLINE	0.0785	1.10492	18.4158	2.91321
TINZAPARIN	0.0811	1.09112	5.33587	1.67445
NATEGLINIDE	0.0815	1.08894	17.7201	2.8747
FENTANYL	0.0829	1.08148	1.99315	0.689718
MIDODRINE	0.083	1.08118	17.3916	2.85599
IRON	0.0834	1.07881	0.161519	-1.82313
LAFUTIDINE	0.0836	1.07778	17.2495	2.84778
TROPISETRON	0.0838	1.07693	17.2143	2.84574
LIMAPROST	0.0844	1.07357	17.0751	2.83762
PANAX GINSENG	0.0846	1.07273	17.0406	2.8356
EPIRUBICIN	0.0847	1.07212	5.19985	1.64863
CICLESONIDE	0.0869	1.0612	16.5723	2.80774
MEMANTINE	0.0876	1.05731	2.7117	0.997577
COPPER	0.0881	1.05494	0.150237	-1.89554
DEXKETOPROFEN	0.0883	1.05396	16.2847	2.79022
IMMUNOGLOBULIN HUMAN NORMAL	0.0892	1.04945	0.148697	-1.90584
PEGVISOMANT	0.0909	1.04141	15.7972	2.75983
ROTIGOTINE	0.0934	1.02966	4.90619	1.5905
CEFDITOREN	0.0937	1.02849	15.3102	2.72852
TRIMEBUTINE	0.0994	1.00247	14.372	2.66528
DICLOFENAC	0.1007	0.996874	0.327591	-1.11599
ALENDRONIC ACID	0.1017	0.992813	0.31756	-1.14709
QUETIAPINE	0.1024	0.989849	0.446444	-0.80644
EPINASTINE	0.1047	0.980043	13.6076	2.61063
TROPICAMIDE	0.1052	0.978067	13.5421	2.6058
CARIPRAZINE	0.106	0.974795	13.4343	2.59781
RASBURICASE	0.1061	0.974145	13.413	2.59622
METHADONE	0.1081	0.966211	4.49269	1.50245
DASABUVIR	0.1083	0.965462	2.50788	0.919439
VINBLASTINE	0.1109	0.955108	12.8028	2.54966
SENNOSIDE A+B	0.1117	0.951792	4.40273	1.48223
TASIMELTEON	0.1123	0.949575	12.6304	2.53611
HERBAL NOS	0.1128	0.947748	12.574	2.53163
GIMERACIL	0.1144	0.941721	12.3895	2.51685
OTERACIL	0.1144	0.941721	12.3895	2.51685
CARMELLOSE	0.1158	0.936375	12.228	2.50373
ICODEXTRIN	0.1161	0.935115	4.30048	1.45873
UREA	0.1173	0.930522	12.0534	2.48935
CARBOHYDRATES NOS	0.1208	0.917952	11.6864	2.45842
APREMILAST	0.1232	0.909525	0.187569	-1.67361
AMIODARONE	0.1235	0.908447	0.18541	-1.68519
FUROSEMIDE	0.1241	0.906361	1.77381	0.573129
TOPIRAMATE	0.1249	0.903578	0.180049	-1.71453
EMTRICITABINE	0.1256	0.901039	0.178138	-1.7252
TOCILIZUMAB	0.1259	0.9	0.177438	-1.72913
SENNA ALEXANDRINA	0.1317	0.88051	10.654	2.36594
DULOXETINE	0.1358	0.867106	0.471102	-0.75268
VORICONAZOLE	0.136	0.866531	2.76072	1.01549
CAPTOPRIL	0.1389	0.857304	10.0575	2.30832
ANAGRELIDE	0.1409	0.851131	9.90411	2.29295
METFORMIN	0.1412	0.850144	0.432538	-0.838085
NAPROXEN	0.1414	0.849495	0.355073	-1.03543
PEMBROLIZUMAB	0.1418	0.84839	2.70647	0.995645
OLODATEROL	0.142	0.847849	9.82344	2.28477
WARFARIN	0.1431	0.844311	0.344395	-1.06597
VINCRISTINE	0.1431	0.844274	2.69425	0.99112
CANNABIDIOL	0.1452	0.838173	9.58913	2.26063
DARATUMUMAB	0.1452	0.838041	3.74133	1.31944
LORATADINE	0.1455	0.837239	2.23749	0.805355
BUSULFAN	0.1465	0.834102	9.49209	2.25046
PARITAPREVIR	0.1498	0.824423	2.2113	0.79358
OMBITASVIR	0.1507	0.821774	2.2059	0.791137
RIBAVIRIN	0.1518	0.818602	0.599577	-0.511531
POVIDONE-IODINE	0.1523	0.817391	9.10316	2.20862
DACLATASVIR	0.1601	0.795624	3.51513	1.25708
ETORICOXIB	0.1605	0.794474	8.59351	2.15101
VOGLIBOSE	0.1634	0.78688	8.43045	2.13185
PEGFILGRASTIM	0.1635	0.786599	3.46834	1.24368
CIPROFLOXACIN	0.165	0.782522	0.524511	-0.645289
ERLOTINIB	0.1651	0.78215	1.9001	0.641906
RAMUCIRUMAB	0.1665	0.778667	8.25729	2.1111
AMISULPRIDE	0.1666	0.77828	8.24922	2.11012
STAVUDINE	0.1668	0.777894	8.24117	2.10914
LINEZOLID	0.1683	0.773804	2.10922	0.746317
VIGABATRIN	0.1705	0.768374	8.04483	2.08503
MINERALS NOS	0.1716	0.76538	7.98396	2.07744
MINOCYCLINE	0.1728	0.76247	3.34546	1.2076
ACARBOSE	0.1758	0.755092	7.778	2.0513
ATORVASTATIN	0.1765	0.753313	0.516809	-0.660081
CABERGOLINE	0.1769	0.752206	7.72108	2.04395
TEGAFUR	0.1772	0.751488	7.70699	2.04213
EICOSAPENTAENOIC ACID	0.182	0.739848	7.48159	2.01244
TRAMETINIB	0.1826	0.738492	2.3913	0.871835
NALOXONE	0.1834	0.736498	0.218252	-1.52211
AMBRISENTAN	0.1835	0.736356	0.217862	-1.5239
MOMETASONE	0.1841	0.734891	3.20887	1.16592
BISOPROLOL	0.1843	0.734428	0.213857	-1.54245
ISOTRETINOIN	0.185	0.732926	0.211565	-1.55322
FLUOXETINE	0.1861	0.730141	0.208172	-1.56939
NICOTINIC ACID	0.1893	0.722784	0.201644	-1.60125
SULPIRIDE	0.19	0.721258	7.13385	1.96485
RALTEGRAVIR	0.1902	0.720692	3.14011	1.14426
PETHIDINE	0.1907	0.719615	7.10383	1.96063
SOLIFENACIN	0.1915	0.717929	3.12685	1.14002
INSULIN	0.1926	0.71538	7.02696	1.94975
PEGINTERFERON ALFA-2A	0.1942	0.711763	0.45015	-0.798174
LISINOPRIL	0.198	0.703359	0.390725	-0.93975
GLUCOSE	0.198	0.703291	0.390471	-0.940401
TACROLIMUS	0.1983	0.702694	0.388449	-0.945594
HEPARIN	0.2017	0.695235	0.374005	-0.983487
BENDAMUSTINE	0.2035	0.691521	3.00206	1.0993
HYDROMORPHONE	0.2042	0.690011	2.99503	1.09696
TELAPREVIR	0.2046	0.689162	0.366656	-1.00333
ALOGLIPTIN	0.2079	0.682056	6.44733	1.86367
BOSUTINIB	0.2088	0.680295	6.41792	1.85909
ALLOPURINOL	0.2137	0.670102	1.96104	0.673473
ALIROCUMAB	0.2165	0.664512	2.87799	1.05709
HYDROCODONE	0.2179	0.661668	2.18363	0.780989
LIRAGLUTIDE	0.2203	0.65692	2.17111	0.775238
OSELTAMIVIR	0.2216	0.65438	2.16443	0.772155
RIVASTIGMINE	0.2227	0.652317	2.82312	1.03784
DESMOPRESSIN	0.2313	0.635906	5.71412	1.74294
RISPERIDONE	0.2324	0.633731	0.542989	-0.610666
TERBINAFINE	0.235	0.62884	2.09777	0.740874
CLEMASTINE	0.2355	0.62804	5.59667	1.72217
ACETYLSALICYLIC ACID	0.2356	0.627758	0.528518	-0.637678
PANCREATIN	0.2364	0.62629	5.57082	1.71754
MOSAPRIDE	0.2406	0.618646	5.45913	1.69729
LOPINAVIR	0.2416	0.616946	2.66784	0.981267
DOXORUBICIN	0.2472	0.606873	2.04121	0.713542
LORAZEPAM	0.2476	0.606271	1.77262	0.572458
IRBESARTAN	0.2488	0.604214	2.61331	0.960617
ETIZOLAM	0.2568	0.590408	5.06292	1.62194
CLINDAMYCIN	0.2644	0.577777	1.96735	0.676688
GLIBENCLAMIDE	0.2734	0.563208	4.70453	1.54853
OCTREOTIDE	0.2737	0.562699	0.270833	-1.30625
NIVOLUMAB	0.2752	0.560296	0.447159	-0.804842
PANOBINOSTAT	0.2753	0.560143	4.66552	1.5402
ZOLPIDEM	0.2754	0.559965	0.443548	-0.812949
BUPRENORPHINE	0.2758	0.559365	0.439375	-0.822403
DENOSUMAB	0.2759	0.55927	0.256144	-1.36201
FINASTERIDE	0.2762	0.558747	0.254888	-1.36693
EZETIMIBE	0.2772	0.55719	0.251596	-1.37993
CARBIDOPA	0.2779	0.556087	0.249559	-1.38806
PROPOFOL	0.2781	0.555768	0.249005	-1.39028
IOPROMIDE	0.2787	0.55484	0.247467	-1.39648
LOSARTAN	0.279	0.554468	0.246879	-1.39886
TESTOSTERONE	0.2799	0.552924	0.41921	-0.869383
AMANTADINE	0.2806	0.551917	4.56213	1.51779
PARECOXIB	0.2806	0.551917	4.56213	1.51779
VALSARTAN	0.2818	0.550091	0.41374	-0.882518
METHYLPHENIDATE	0.2845	0.54586	0.236034	-1.44378
BEDAQUILINE	0.2846	0.545838	4.48695	1.50117
LACTULOSE	0.2854	0.544482	4.47031	1.49746
APOMORPHINE	0.2866	0.542746	4.4491	1.4927
ACETYLCYSTEINE	0.2887	0.539495	4.40959	1.48378
LEVODOPA	0.2902	0.537365	0.228142	-1.47779
LANSOPRAZOLE	0.2953	0.529801	1.6869	0.522894
MAGNESIUM HYDROXIDE	0.2954	0.529573	4.29078	1.45647
RUCAPARIB	0.2967	0.527736	4.26907	1.4514
ROPIVACAINE	0.305	0.515708	4.12914	1.41807
OCRELIZUMAB	0.3065	0.513603	4.10504	1.41222
ECULIZUMAB	0.312	0.505792	2.21454	0.795046
MAGNESIUM SULFATE	0.3201	0.494743	2.17212	0.775705
TRETINOIN	0.3258	0.487031	3.81036	1.33772
PIBRENTASVIR	0.3312	0.479926	3.73448	1.31761
GLECAPREVIR	0.3313	0.47977	3.73283	1.31717
CARFILZOMIB	0.3321	0.478681	3.72131	1.31408
TEMOZOLOMIDE	0.3323	0.478484	2.1105	0.746926
PARACETAMOL	0.3331	0.477417	1.31108	0.270853
ABALOPARATIDE	0.3355	0.474364	3.67593	1.30181
TEICOPLANIN	0.3388	0.470111	3.63163	1.28968
BENAZEPRIL	0.3399	0.468607	3.61607	1.28539
INTERFERON BETA-1A	0.3406	0.467781	0.65298	-0.426209
METOCLOPRAMIDE	0.3439	0.463533	1.70648	0.534435
AMIKACIN	0.3468	0.459892	3.52691	1.26042
DEXTROMETHORPHAN	0.3469	0.459755	2.04066	0.713274
CABOZANTINIB	0.3486	0.457678	2.03299	0.709507
LAMIVUDINE	0.353	0.452277	1.66854	0.511952
ACICLOVIR	0.3553	0.449418	1.65924	0.50636
HYDROCORTISONE	0.3591	0.444765	1.98561	0.685928
BECLOMETASONE	0.3632	0.439823	3.32802	1.20238
ATROPINE	0.364	0.438877	3.31886	1.19962
AZELASTINE	0.3651	0.43753	3.30585	1.19569
AMITRIPTYLINE	0.3658	0.436707	1.95632	0.671068
CICLOSPORIN	0.3823	0.417546	0.514153	-0.665235
CETIRIZINE	0.3824	0.417525	0.513525	-0.666457
DIPHENHYDRAMINE	0.3825	0.417357	0.509944	-0.673454
AMBROXOL	0.3831	0.416722	3.10972	1.13453
SODIUM SULFATE	0.3856	0.413865	1.87442	0.628299
BRENTUXIMAB VEDOTIN	0.3869	0.412402	3.07012	1.12172
BICALUTAMIDE	0.3892	0.409844	3.04684	1.11411
ENOXAPARIN	0.3902	0.408676	0.467683	-0.759965
LOMITAPIDE	0.3908	0.408032	3.03043	1.1087
EVEROLIMUS	0.3912	0.4076	0.636445	-0.451857
FAMPRIDINE	0.3921	0.406638	0.462435	-0.77125
LEVETIRACETAM	0.3933	0.405267	0.459202	-0.778266
ARMODAFINIL	0.3945	0.403969	2.99387	1.09657
PROCHLORPERAZINE	0.3978	0.400319	2.9613	1.08563
MAGNESIUM OXIDE	0.4066	0.390812	1.79335	0.584086
DESVENLAFAXINE	0.4128	0.384276	0.353442	-1.04003
ENALAPRIL	0.4128	0.384244	0.349962	-1.04993
GADOPENTETIC ACID	0.4129	0.384189	0.347837	-1.05602
RIFAMPICIN	0.4129	0.384112	0.345865	-1.06171
POMALIDOMIDE	0.4131	0.383943	0.342782	-1.07066
SULFUR	0.4138	0.383242	0.33505	-1.09348
SIMEPREVIR	0.4143	0.382634	0.330513	-1.10711
MINOXIDIL	0.4144	0.382581	0.330163	-1.10817
BENZOYL PEROXIDE	0.4147	0.382278	0.328271	-1.11392
SECUKINUMAB	0.4148	0.382134	0.327428	-1.11649
OMALIZUMAB	0.4154	0.381571	0.324401	-1.12578
LETROZOLE	0.4165	0.380398	0.319054	-1.14239
ESZOPICLONE	0.4168	0.380113	0.317898	-1.14603
BUPIVACAINE	0.4173	0.379544	2.78076	1.02272
ABATACEPT	0.4178	0.378983	0.313705	-1.1593
PALBOCICLIB	0.4213	0.375418	0.3031	-1.19369
LEVOFLOXACIN	0.4235	0.373188	1.27545	0.243299
ESTRADIOL	0.4242	0.372439	0.296034	-1.21728
SEVOFLURANE	0.4243	0.372314	2.71981	1.00056
ROSIGLITAZONE	0.4249	0.371745	0.294543	-1.22233
ABACAVIR	0.425	0.371584	0.294203	-1.22348
GLATIRAMER	0.4291	0.367469	0.286279	-1.25079
CANAGLIFLOZIN	0.4355	0.360983	0.275865	-1.28784
ZOLEDRONIC ACID	0.438	0.358572	1.45338	0.373891
IXAZOMIB	0.4383	0.358256	2.60398	0.95704
CEFTAZIDIME	0.4454	0.35123	2.54737	0.935062
BUPROPION	0.4519	0.344962	0.637627	-0.450001
CLOZAPINE	0.4531	0.343854	0.615545	-0.485247
PYRAZINAMIDE	0.4557	0.341338	2.4691	0.903852
TORASEMIDE	0.4564	0.340693	2.46405	0.901806
FLUTICASONE	0.4598	0.337433	0.581496	-0.542151
SITAGLIPTIN	0.4636	0.333853	1.48649	0.396418
AMOXICILLIN	0.4661	0.331505	0.712662	-0.338748
RITONAVIR	0.4673	0.330436	1.4626	0.380216
ROPINIROLE	0.4753	0.323062	2.32871	0.845313
LACOSAMIDE	0.4954	0.305039	2.19539	0.786359
TIOTROPIUM	0.5037	0.297788	1.52451	0.421674
CRIZOTINIB	0.5053	0.296475	2.13375	0.757881
TERIPARATIDE	0.5069	0.295086	0.66225	-0.412113
CILASTATIN	0.5093	0.293023	2.10921	0.746314
VENLAFAXINE	0.51	0.292436	0.650223	-0.430439
TRIAMCINOLONE	0.5103	0.292206	2.10343	0.743567
TOBRAMYCIN	0.5122	0.290581	2.09195	0.738096
ROMIPLOSTIM	0.5175	0.286067	2.06027	0.722838
ROCURONIUM	0.5181	0.285564	2.05676	0.72113
ROFECOXIB	0.5233	0.281226	2.02661	0.706367
CELECOXIB	0.5293	0.276293	0.600167	-0.510548
CARBAMAZEPINE	0.5294	0.276181	0.596677	-0.516379
CERTOLIZUMAB PEGOL	0.5301	0.275641	0.585916	-0.534578
CLONAZEPAM	0.5306	0.275209	0.57994	-0.544831
TAZOBACTAM	0.5307	0.275173	0.5795	-0.545589
VALACICLOVIR	0.5317	0.274369	0.570928	-0.560492
RUXOLITINIB	0.5326	0.27362	0.564455	-0.571895
METOPROLOL	0.5356	0.271179	0.548234	-0.601054
HYDROCHLOROTHIAZIDE	0.5454	0.26332	0.708485	-0.344627
PROPRANOLOL	0.5483	0.260948	1.88909	0.636097
CEFEPIME	0.5497	0.259869	1.88193	0.632297
IMIPENEM	0.5529	0.257354	1.86528	0.623412
REBAMIPIDE	0.5532	0.257104	1.86363	0.622528
SODIUM CHLORIDE	0.5538	0.256666	1.28986	0.254536
OXYBUTYNIN	0.5554	0.255427	1.85258	0.61658
CHLORPHENAMINE	0.5615	0.250661	1.82138	0.599593
OXCARBAZEPINE	0.5688	0.245073	1.78514	0.579498
EPOPROSTENOL	0.5693	0.244663	1.7825	0.578017
MICAFUNGIN	0.5703	0.243904	1.77762	0.575273
PANITUMUMAB	0.5704	0.243846	1.77724	0.575063
POTASSIUM SULFATE	0.5711	0.243323	1.77388	0.573168
CARBOPLATIN	0.5715	0.242988	1.39316	0.331576
RABEPRAZOLE	0.5727	0.242108	1.76608	0.568761
DEXCHLORPHENIRAMINE	0.5875	0.230979	1.69543	0.527936
GLIMEPIRIDE	0.591	0.228393	1.67923	0.518333
VILANTEROL	0.5921	0.227593	1.67423	0.515351
EVOLOCUMAB	0.598	0.223282	1.64741	0.499203
GUAIFENESIN	0.5982	0.223178	1.64676	0.498813
MAGNESIUM CHLORIDE	0.5995	0.222246	0.663634	-0.410024
EFAVIRENZ	0.6043	0.21872	1.61926	0.481967
INSULIN ASPART	0.6071	0.216758	1.60722	0.474507
CALCIUM CHLORIDE	0.6128	0.212647	1.3503	0.300324
SELEXIPAG	0.6244	0.204558	1.53329	0.427415
PERINDOPRIL	0.632	0.199309	0.499928	-0.693292
ZOPICLONE	0.632	0.199309	0.499839	-0.69347
MESALAZINE	0.632	0.199309	0.499039	-0.69507
ZIPRASIDONE	0.632	0.199284	0.492736	-0.707781
SOMATROPIN	0.632	0.199267	0.490756	-0.711807
DAPAGLIFLOZIN	0.6321	0.19924	0.488282	-0.716861
DASATINIB	0.6321	0.199236	0.487943	-0.717557
HYDROXYZINE	0.6322	0.199114	0.480678	-0.732557
IOPAMIDOL	0.6323	0.199102	0.480103	-0.733754
IPILIMUMAB	0.6325	0.198969	0.474747	-0.744973
CAFFEINE	0.6328	0.198766	0.468413	-0.758404
INSULIN HUMAN	0.6328	0.1987	0.466623	-0.762233
FENOFIBRATE	0.6332	0.198488	0.461562	-0.773139
ATOMOXETINE	0.6334	0.198324	0.458099	-0.78067
TOLVAPTAN	0.6337	0.198121	0.454246	-0.789116
AFATINIB	0.6345	0.197567	0.445315	-0.808973
CEFUROXIME	0.6353	0.196992	0.437613	-0.826421
SILDENAFIL	0.6358	0.196674	0.433827	-0.835109
ISONIAZID	0.6362	0.196423	0.431031	-0.841576
LEFLUNOMIDE	0.6364	0.196282	0.429514	-0.8451
DILTIAZEM	0.6364	0.196245	0.429121	-0.846018
ANASTROZOLE	0.6367	0.196042	0.427032	-0.850895
NALTREXONE	0.6377	0.19536	0.42051	-0.866287
PACLITAXEL	0.6388	0.194639	0.778933	-0.24983
GABAPENTIN	0.6388	0.194623	0.77665	-0.252765
GADOBENIC ACID	0.64	0.193826	0.407986	-0.896524
ABIRATERONE	0.6407	0.193355	0.404576	-0.904915
NIRAPARIB	0.6411	0.193072	0.402604	-0.909802
ATENOLOL	0.6413	0.192928	0.401625	-0.912237
PALIPERIDONE	0.6427	0.191995	0.395571	-0.927425
RISEDRONIC ACID	0.6429	0.19186	0.394737	-0.929536
LITHIUM	0.643	0.191797	0.394349	-0.93052
CANDESARTAN	0.6438	0.191247	0.391053	-0.938911
DAPTOMYCIN	0.6438	0.191219	0.39089	-0.939329
FONDAPARINUX	0.6483	0.18825	0.375219	-0.980246
EPINEPHRINE	0.6487	0.187956	0.37382	-0.983981
LISDEXAMFETAMINE	0.6488	0.187872	0.373422	-0.985045
INGENOL	0.6508	0.186568	0.367508	-1.00101
SUMATRIPTAN	0.6545	0.184115	0.357357	-1.02902
EXEMESTANE	0.6557	0.183307	0.354245	-1.03777
TAMSULOSIN	0.6558	0.183236	0.353977	-1.03852
TRASTUZUMAB	0.6605	0.180149	1.71774	0.541009
FORMOTEROL	0.6656	0.176798	1.66425	0.509372
TRIMETHOPRIM	0.6715	0.172943	0.798476	-0.22505
THALIDOMIDE	0.6934	0.159037	1.44516	0.368222
HALOPERIDOL	0.7038	0.152563	1.38177	0.323365
TICAGRELOR	0.7069	0.150669	1.36432	0.310659
REGORAFENIB	0.7177	0.144029	1.30646	0.267323
INSULIN GLARGINE	0.7241	0.14019	1.27503	0.242973
LIDOCAINE	0.7293	0.137075	0.729082	-0.315969
BUDESONIDE	0.7299	0.136724	0.710323	-0.342036
PAZOPANIB	0.7305	0.136383	0.698652	-0.358603
NILOTINIB	0.7307	0.136267	0.695305	-0.363404
SPIRONOLACTONE	0.7318	0.135584	0.679151	-0.386912
TERIFLUNOMIDE	0.7328	0.135003	0.668208	-0.403156
DEFERASIROX	0.7375	0.132249	0.63118	-0.460165
AZITHROMYCIN	0.7389	0.1314	0.622358	-0.474239
PROMETHAZINE	0.7395	0.131086	0.61929	-0.479181
ALPRAZOLAM	0.7758	0.110255	0.819914	-0.198555
MOXIFLOXACIN	0.7765	0.109852	0.793516	-0.231282
ROSUVASTATIN	0.7769	0.109643	0.785514	-0.241417
METRONIDAZOLE	0.779	0.108435	0.754893	-0.281179
APIXABAN	0.7814	0.107101	0.732374	-0.311464
OXYBATE SODIUM	0.7838	0.10579	1.28891	0.253796
VALPROIC ACID	0.7977	0.0981634	1.16765	0.154992
SODIUM LACTATE	0.7993	0.0972643	1.15674	0.145602
OLANZAPINE	0.8047	0.0943693	0.849108	-0.163569
METHOTREXATE	0.8065	0.0933859	0.812395	-0.207769
SULFAMETHOXAZOLE	0.825	0.0835306	0.86193	-0.148582
AMLODIPINE	0.8357	0.0779396	1.10849	0.102995
ESOMEPRAZOLE	0.8391	0.0761689	0.903053	-0.101975
DABIGATRAN	0.8395	0.075982	0.888433	-0.118297
FINGOLIMOD	0.8408	0.0752907	0.862323	-0.148126
OMEPRAZOLE	0.8498	0.0707021	1.07893	0.0759669
(6S)-5-METHYLTETRAHYDROFOLATE	1	0	1125.11	7.02564
(RS)-3 METHYL-2-OXOVALERIANIC ACID CALCIUM	1	0	114.807	4.74325
(RS)-3-METHYL-2-OXOBUTYRIC ACID CALCIUM	1	0	114.807	4.74325
2-AMINO-1,2,3,4-TETRAHYDROPHTAL.1,4-DIONE NA	1	0	193.984	5.26778
4-AMINO-3-HYDROXYBUTYRIC ACID	1	0	803.65	6.68916
ABARELIX	1	0	45.7359	3.82288
ABCIXIMAB	1	0	3.78791	1.33181
ABEMACICLIB	1	0	2.77223	1.01965
ABRUS PRECATORIUS	1	0	511.414	6.23718
ACACIA CATECHU	1	0	1875.18	7.53646
ACACIA SENEGAL	1	0	803.65	6.68916
ACALABRUTINIB	1	0	20.9125	3.04035
ACAMPROSATE	1	0	4.62213	1.53086
ACEBUTOLOL	1	0	8.28471	2.11441
ACECLOFENAC	1	0	13.8899	2.63116
ACEFYLLINE	1	0	803.65	6.68916
ACEGLUTAMIDE	1	0	92.2218	4.5242
ACEMETACIN	1	0	57.995	4.06036
ACENOCOUMAROL	1	0	1.53125	0.426086
ACEPROMAZINE	1	0	47.2732	3.85594
ACEPROMETAZINE	1	0	16.1187	2.77998
ACESULFAME	1	0	511.414	6.23718
ACETARSOL	1	0	803.65	6.68916
ACETAZOLAMIDE	1	0	3.17256	1.15454
ACETIC ACID	1	0	61.8189	4.12421
ACETOHYDROXAMIC ACID	1	0	125.012	4.82841
ACETYLCARNITINE	1	0	45.0041	3.80675
ACETYLCHOLINE	1	0	73.0588	4.29126
ACETYLLEUCINE	1	0	38.2687	3.64463
ACEXAMATE ZINC	1	0	803.65	6.68916
ACEXAMIC ACID	1	0	296.081	5.69063
ACHILLEA MILLEFOLIUM	1	0	625.061	6.43785
ACHYRANTHES BIDENTATA	1	0	15.4121	2.73515
ACINETOBACTER CALCOACETICUS LYSATE	1	0	803.65	6.68916
ACITRETIN	1	0	2.66453	0.980028
ACLARUBICIN	1	0	89.2941	4.49194
ACLIDINIUM	1	0	2.41302	0.880879
ACONITUM NAPELLUS	1	0	16.5942	2.80905
ACONITUM SPP.	1	0	14.6878	2.68702
ACORUS CALAMUS VAR. ANGUSTATUS	1	0	625.061	6.43785
ACOTIAMIDE	1	0	208.353	5.33924
ACOZIBOROLE	1	0	330.915	5.80186
ACRIVASTINE	1	0	28.8486	3.36206
ACTARIT	1	0	152.042	5.02415
ACTINIDIA SPP.	1	0	330.915	5.80186
ADEFOVIR	1	0	1.87297	0.627524
ADEMETIONINE	1	0	21.2282	3.05533
ADENINE	1	0	19.7384	2.98257
ADENOSINE	1	0	2.85382	1.04866
ADIPHENINE	1	0	52.5749	3.96224
ADIPIODONE MEGLUMINE	1	0	119.692	4.78492
ADRAFINIL	1	0	330.915	5.80186
ADRENAL CORTICAL EXTRACT	1	0	208.353	5.33924
ADUCANUMAB	1	0	1125.11	7.02564
AESCULUS HIPPOCASTANUM	1	0	375.036	5.92702
AFLOQUALONE	1	0	75.007	4.31758
AGALSIDASE ALFA	1	0	625.061	6.43785
AGALSIDASE BETA	1	0	1.82673	0.602526
AGAVE AMERICANA	1	0	803.65	6.68916
AGOMELATINE	1	0	4.00932	1.38862
AKRITOIN	1	0	330.915	5.80186
ALACEPRIL	1	0	330.915	5.80186
ALANGIUM CHINENSE	1	0	432.734	6.07012
ALANINE	1	0	2.82231	1.03756
ALANYL GLUTAMINE	1	0	15.3281	2.72969
ALBIGLUTIDE	1	0	3.79302	1.33316
ALBINTERFERON ALFA-2B	1	0	267.883	5.59055
ALBIZIA LEBBECK	1	0	375.036	5.92702
ALBUMEN	1	0	1125.11	7.02564
ALBUMIN HUMAN	1	0	0.771231	-0.259767
ALBUMIN TANNATE	1	0	14.314	2.66124
ALBUTREPENONACOG ALFA	1	0	19.7384	2.98257
ALCAFTADINE	1	0	9.00054	2.19728
ALCLOMETASONE	1	0	86.5466	4.46068
ALDEHYDES AND DERIVATIVES	1	0	1875.18	7.53646
ALDESLEUKIN	1	0	6.13439	1.81391
ALDIOXA	1	0	17.309	2.85123
ALDOSTERONE	1	0	803.65	6.68916
ALDOSTERONE ANTAGONISTS	1	0	267.883	5.59055
ALECTINIB	1	0	3.88203	1.35636
ALEFACEPT	1	0	8.04766	2.08538
ALEGLITAZAR	1	0	92.2218	4.5242
ALEMTUZUMAB	1	0	1.2165	0.195978
ALFACALCIDOL	1	0	2.13621	0.759034
ALFENTANIL	1	0	8.43377	2.13224
ALFUZOSIN	1	0	1.54897	0.437589
ALGAE NOS	1	0	625.061	6.43785
ALGLUCOSIDASE ALFA	1	0	1.9995	0.692896
ALISERTIB	1	0	170.471	5.13856
ALISKIREN	1	0	0.505688	-0.681836
ALISMA PLANTAGO-AQUATICA	1	0	803.65	6.68916
ALISMA PLANTAGO-AQUATICA VAR. ORIENT.	1	0	11.744	2.46334
ALISPORIVIR	1	0	40.4713	3.70059
ALITRETINOIN	1	0	170.471	5.13856
ALIZAPRIDE	1	0	3.23459	1.1739
ALLANTOIN	1	0	130.826	4.87387
ALLERGEN, COCKROACH	1	0	803.65	6.68916
ALLERGENS EXTRACT NOS	1	0	114.807	4.74325
ALLERGENS NOS	1	0	71.2092	4.26562
ALLERGENS, HOUSE DUST & MITE	1	0	10.284	2.33059
ALLIUM CEPA	1	0	225.022	5.4162
ALLIUM SATIVUM	1	0	55.6982	4.01995
ALLOBARBITAL	1	0	1125.11	7.02564
ALLYLESTRENOL	1	0	330.915	5.80186
ALLYSINE	1	0	803.65	6.68916
ALMAGATE	1	0	55.6982	4.01995
ALMASILATE	1	0	511.414	6.23718
ALMINOPROFEN	1	0	511.414	6.23718
ALMITRINE	1	0	625.061	6.43785
ALMOTRIPTAN	1	0	16.4969	2.80317
ALOE AFRICANA	1	0	1125.11	7.02564
ALOE FEROX	1	0	1125.11	7.02564
ALOE SPP.	1	0	803.65	6.68916
ALOE SUCCOTRINA	1	0	803.65	6.68916
ALOE VERA	1	0	69.4509	4.24062
ALOSETRON	1	0	9.99176	2.30176
ALOXIPRIN	1	0	1875.18	7.53646
ALPELISIB	1	0	4.70723	1.5491
ALPHA-1-ANTITRYPSIN	1	0	2.85672	1.04967
ALPHA-AMYLASE SWINE PANCREAS	1	0	18.0882	2.89526
ALPHA-D-GALACTOSIDASE	1	0	106.142	4.66478
ALPROSTADIL	1	0	1.13959	0.130665
ALTEPLASE	1	0	1.04433	0.0433727
ALTERNARIA ALTERNATA	1	0	1125.11	7.02564
ALTHAEA OFFICINALIS	1	0	225.022	5.4162
ALTIZIDE	1	0	13.6871	2.61646
ALTRETAMINE	1	0	511.414	6.23718
ALUMINIUM	1	0	1875.18	7.53646
ALUMINIUM ACETATE	1	0	296.081	5.69063
ALUMINIUM ACETOTARTRATE	1	0	432.734	6.07012
ALUMINIUM CHLORHYDROXIDE-COMPLEX	1	0	160.73	5.07972
ALUMINIUM CHLORIDE	1	0	160.73	5.07972
ALUMINIUM CHLOROHYDRATE	1	0	267.883	5.59055
ALUMINIUM GLYCINATE	1	0	9.02944	2.20049
ALUMINIUM HYDROXIDE	1	0	3.89277	1.35912
ALUMINIUM HYDROXIDE-MAGNESIUM CARBONATE GEL	1	0	1125.11	7.02564
ALUMINIUM MAGNESIUM SILICATE	1	0	137.208	4.9215
ALUMINIUM OXIDE	1	0	32.1457	3.47028
ALUMINIUM PHOSPHATE	1	0	160.73	5.07972
ALUMINIUM POTASSIUM SULFATE	1	0	511.414	6.23718
ALUMINIUM SALICYLATE	1	0	330.915	5.80186
ALUMINIUM SILICATE	1	0	29.4528	3.38279
ALUMINIUM SULFATE	1	0	511.414	6.23718
ALUMINUM SESQUICHLOROHYDRATE	1	0	1125.11	7.02564
ALVERINE	1	0	17.9727	2.88885
ALVIMOPAN	1	0	12.3635	2.51475
ALVOCIDIB	1	0	193.984	5.26778
AMANITA MUSCARIA	1	0	803.65	6.68916
AMATUXIMAB	1	0	137.208	4.9215
AMBAZONE	1	0	803.65	6.68916
AMBENONIUM	1	0	61.8189	4.12421
AMBROSIA ARTEMISIIFOLIA	1	0	17.309	2.85123
AMBROXOL ACEFYLLINATE	1	0	33.2869	3.50517
AMBURANA CEARENSIS	1	0	63.2081	4.14643
AMCINONIDE	1	0	63.2081	4.14643
AMENAMEVIR	1	0	1125.11	7.02564
AMEZINIUM	1	0	42.9428	3.75987
AMFENAC	1	0	803.65	6.68916
AMFEPRAMONE	1	0	40.4713	3.70059
AMFETAMINE	1	0	0.573517	-0.555969
AMFOMYCIN	1	0	267.883	5.59055
AMIDOTRIZOIC ACID	1	0	4.87871	1.58488
AMIFAMPRIDINE	1	0	16.4007	2.79732
AMIFOSTINE	1	0	1.55325	0.440348
AMILORIDE	1	0	3.64079	1.2922
AMINO ACIDS/CARBOHYDRATES/MINERALS/VITAMINS, COMBINATIONS	1	0	95.348	4.55753
AMINOBENZOIC ACID	1	0	144.245	4.97151
AMINOCAPROIC ACID	1	0	13.9588	2.63611
AMINOHIPPURIC ACID	1	0	244.589	5.49958
AMINOLEVULINIC ACID	1	0	6.75302	1.90999
AMINOMETHYLBENZOIC ACID	1	0	110.305	4.70325
AMINOPHENAZONE	1	0	73.0588	4.29126
AMINOPROPYRON	1	0	1125.11	7.02564
AMINOSALICYLIC ACID	1	0	3.21242	1.16703
AMLEXANOX	1	0	267.883	5.59055
AMMI VISNAGA	1	0	432.734	6.07012
AMMONIA	1	0	375.036	5.92702
AMMONIUM BICARBONATE	1	0	375.036	5.92702
AMMONIUM CARBONATE	1	0	511.414	6.23718
AMMONIUM CHLORIDE	1	0	3.97531	1.3801
AMMONIUM LACTATE	1	0	27.4414	3.31205
AMMONIUM MOLYBDATE	1	0	625.061	6.43785
AMMONIUM PHOSPHATE,DIBASIC	1	0	1875.18	7.53646
AMOBARBITAL	1	0	18.4441	2.91474
AMODIAQUINE	1	0	1875.18	7.53646
AMOROLFINE	1	0	54.6167	4.00034
AMOXAPINE	1	0	8.58829	2.1504
AMPHOTERICIN B	1	0	1.45624	0.375854
AMPICILLIN	1	0	1.68648	0.522643
AMPIROXICAM	1	0	1125.11	7.02564
AMPRENAVIR	1	0	137.208	4.9215
AMRINONE	1	0	511.414	6.23718
AMRUBICIN	1	0	193.984	5.26778
AMSACRINE	1	0	29.4528	3.38279
AMYL NITRITE	1	0	625.061	6.43785
AMYLASE	1	0	36.768	3.60463
AMYLMETACRESOL	1	0	102.282	4.62774
AMYLOCAINE	1	0	432.734	6.07012
ANABOLIC STEROIDS	1	0	1875.18	7.53646
ANACETRAPIB	1	0	1125.11	7.02564
ANAGLIPTIN	1	0	40.4713	3.70059
ANAKINRA	1	0	2.28368	0.825789
ANALGESICS	1	0	61.8189	4.12421
ANCESTIM	1	0	511.414	6.23718
ANDECALIXIMAB	1	0	803.65	6.68916
ANDEXANET ALFA	1	0	31.0801	3.43657
ANDROGRAPHIS PANICULATA	1	0	160.73	5.07972
ANDROSTANOLONE	1	0	432.734	6.07012
ANEMARRHENA ASPHODELOIDES	1	0	375.036	5.92702
ANEMONE ALTAICA	1	0	330.915	5.80186
ANESTHETICS	1	0	60.4895	4.10247
ANESTHETICS, LOCAL	1	0	375.036	5.92702
ANETHOLE	1	0	375.036	5.92702
ANETHOLE TRITHIONE	1	0	23.3422	3.15026
ANGELICA ACUTILOBA	1	0	8.61459	2.15346
ANGELICA ARCHANGELICA	1	0	160.73	5.07972
ANGELICA BISERRATA	1	0	432.734	6.07012
ANGELICA DAHURICA	1	0	267.883	5.59055
ANGELICA SINENSIS	1	0	102.282	4.62774
ANGIOTENSIN II	1	0	53.5763	3.98111
ANIDULAFUNGIN	1	0	11.3187	2.42645
ANIMAL BONE MARROW	1	0	1125.11	7.02564
ANIMAL HORN NOS	1	0	432.734	6.07012
ANIRACETAM	1	0	130.826	4.87387
ANISATED SPIRIT OF AMMONIA	1	0	1125.11	7.02564
ANISODAMINE	1	0	432.734	6.07012
ANISODINE	1	0	1125.11	7.02564
ANTACIDS	1	0	267.883	5.59055
ANTAZOLINE	1	0	106.142	4.66478
ANTHOXANTHUM ODORATUM	1	0	10.3981	2.34162
ANTHRACYCLINES AND RELATED SUBSTANCES	1	0	1125.11	7.02564
ANTIANDROGENS	1	0	170.471	5.13856
ANTI-ANDROGENS	1	0	1875.18	7.53646
ANTIARRHYTHMICS, CLASS I AND III	1	0	511.414	6.23718
ANTIBACTERIALS FOR SYSTEMIC USE	1	0	330.915	5.80186
ANTIBIOTICS	1	0	13.6871	2.61646
ANTIBIOTICS FOR TOPICAL USE	1	0	432.734	6.07012
ANTICHOLINERGICS	1	0	1125.11	7.02564
ANTICOAGULANT CITRATE DEXTROSE	1	0	170.471	5.13856
ANTI-D IMMUNOGLOBULIN	1	0	1.19429	0.177556
ANTIDEPRESSANTS	1	0	41.6704	3.72979
ANTIEMETICS AND ANTINAUSEANTS	1	0	244.589	5.49958
ANTIEPILEPTICS	1	0	95.348	4.55753
ANTIFLATULENTS	1	0	1875.18	7.53646
ANTIGLAUCOMA PREPARATIONS AND MIOTICS	1	0	1875.18	7.53646
ANTIHISTAMINES	1	0	102.282	4.62774
ANTIHISTAMINES FOR SYSTEMIC USE	1	0	1125.11	7.02564
ANTIHYPERTENSIVES	1	0	106.142	4.66478
ANTILYMPHOCYTE IMMUNOGLOBULIN	1	0	63.2081	4.14643
ANTIMONY	1	0	1875.18	7.53646
ANTIMONY POTASSIUM TARTRATE	1	0	625.061	6.43785
ANTIPRURITICS, INCL. ANTIHISTAMINES, ANESTHETICS, ETC.	1	0	803.65	6.68916
ANTIPSORIATICS FOR TOPICAL USE	1	0	625.061	6.43785
ANTIPSYCHOTICS	1	0	244.589	5.49958
ANTISEPTICS	1	0	1125.11	7.02564
ANTITHROMBIN ALFA	1	0	511.414	6.23718
ANTITHROMBIN GAMMA	1	0	803.65	6.68916
ANTITHROMBIN III	1	0	17.4162	2.8574
ANTI-TUMOR NECROSIS FACTOR MONOCLON. ANTIBODY	1	0	1125.11	7.02564
ANTIVIRALS	1	0	160.73	5.07972
ANTIVIRALS FOR SYSTEMIC USE	1	0	244.589	5.49958
ANTIVIRALS, TOPICAL	1	0	330.915	5.80186
APALUTAMIDE	1	0	8.18823	2.1027
APATINIB	1	0	225.022	5.4162
APIS MELLIFICA	1	0	208.353	5.33924
APITOLISIB	1	0	625.061	6.43785
APIUM GRAVEOLENS	1	0	1125.11	7.02564
APOAEQUORIN	1	0	511.414	6.23718
APPLE FIBRE	1	0	1125.11	7.02564
APRACLONIDINE	1	0	45.0041	3.80675
APRICOXIB	1	0	1875.18	7.53646
APRINDINE	1	0	42.297	3.74472
APROBARBITAL	1	0	625.061	6.43785
APRONAL	1	0	95.348	4.55753
APROTININ	1	0	1.0842	0.0808466
ARACHIS HYPOGAEA	1	0	432.734	6.07012
ARALIA CORDATA	1	0	1125.11	7.02564
ARBEKACIN	1	0	42.9428	3.75987
ARCTOSTAPHYLOS UVA-URSI	1	0	803.65	6.68916
ARDISIA GIGANTIFOLIA	1	0	1875.18	7.53646
ARDISIA JAPONICA	1	0	244.589	5.49958
ARFORMOTEROL	1	0	8.69448	2.16269
ARGATROBAN	1	0	4.51817	1.50811
ARGININE	1	0	2.55093	0.936457
ARGININE GLUTAMATE	1	0	296.081	5.69063
ARGIPRESSIN	1	0	1125.11	7.02564
ARISAEMA SPP.	1	0	432.734	6.07012
ARNICA MONTANA	1	0	23.5375	3.1586
AROTINOLOL	1	0	50.6803	3.92554
ARSENIC TRIOXIDE	1	0	1.94151	0.663466
ARTEMETHER	1	0	26.9162	3.29273
ARTEMISIA ABSINTHIUM	1	0	296.081	5.69063
ARTEMISIA ARGYI	1	0	803.65	6.68916
ARTEMISIA CAPILLARIS	1	0	193.984	5.26778
ARTEMISIA GLACIALIS	1	0	208.353	5.33924
ARTEMISIA SPP.	1	0	330.915	5.80186
ARTESUNATE	1	0	63.2081	4.14643
ARTICAINE	1	0	2.12974	0.756
ARTIFICIAL TEARS	1	0	137.208	4.9215
ASARONE	1	0	432.734	6.07012
ASARUM SPP.	1	0	267.883	5.59055
ASCIMINIB	1	0	330.915	5.80186
ASCRINVACUMAB	1	0	1875.18	7.53646
ASFOTASE ALFA	1	0	14.314	2.66124
ASINI CORII COLLA	1	0	1125.11	7.02564
ASPARAGINASE	1	0	3.2991	1.19365
ASPARAGINE	1	0	330.915	5.80186
ASPARAGUS COCHINCHINENSIS	1	0	1875.18	7.53646
ASPARTAME	1	0	137.208	4.9215
ASPARTATE CALCIUM	1	0	17.2032	2.84509
ASPARTIC ACID	1	0	5.38296	1.68324
AST 120	1	0	14.0988	2.64609
ASTAXANTHIN	1	0	375.036	5.92702
ASTEMIZOLE	1	0	1125.11	7.02564
ASTRAGALUS PROPINQUUS	1	0	296.081	5.69063
ASUNAPREVIR	1	0	3.82917	1.34265
ATALUREN	1	0	1875.18	7.53646
ATAMESTANE	1	0	1875.18	7.53646
ATAZANAVIR	1	0	1.48915	0.398208
ATELOCOLLAGEN	1	0	160.73	5.07972
ATEZOLIZUMAB	1	0	1.97423	0.680177
ATOSIBAN	1	0	36.2935	3.59164
ATOVAQUONE	1	0	0.698569	-0.358721
ATRACTYLODES LANCEA	1	0	7.47051	2.01096
ATRACTYLODES MACROCEPHALA	1	0	330.915	5.80186
ATRACTYLODES SPP.	1	0	160.73	5.07972
ATRACURIUM	1	0	2.09016	0.737242
ATRASENTAN	1	0	1125.11	7.02564
ATTAPULGITE	1	0	1875.18	7.53646
AUCKLANDIA COSTUS	1	0	803.65	6.68916
AURANOFIN	1	0	61.8189	4.12421
AUTOLOGOUS HUMAN CORNEAL EPITHELIAL CELLS	1	0	98.6936	4.59202
AVADOMIDE	1	0	71.2092	4.26562
AVANAFIL	1	0	17.7459	2.87615
AVATROMBOPAG	1	0	53.5763	3.98111
AVELUMAB	1	0	11.6952	2.45918
AVENA SATIVA	1	0	30.408	3.41471
AVIBACTAM	1	0	15.1629	2.71885
AVOBENZONE	1	0	8.45913	2.13525
AXICABTAGENE CILOLEUCEL	1	0	3.61273	1.28446
AXITINIB	1	0	1.01859	0.0184227
AZAPENTACEN	1	0	1125.11	7.02564
AZASETRON	1	0	9.71564	2.27374
AZATHIOPRINE	1	0	0.536394	-0.622886
AZD 9150	1	0	803.65	6.68916
AZELAIC ACID	1	0	8.85879	2.18141
AZELNIDIPINE	1	0	5.09065	1.62741
AZILSARTAN	1	0	3.81877	1.33993
AZLOCILLIN	1	0	296.081	5.69063
AZOSEMIDE	1	0	3.42361	1.23069
AZTREONAM	1	0	2.51894	0.923837
AZULENE	1	0	75.007	4.31758
BACAMPICILLIN	1	0	1125.11	7.02564
BACILLUS CLAUSII	1	0	803.65	6.68916
BACILLUS COAGULANS	1	0	110.305	4.70325
BACILLUS LICHENFORMIS	1	0	92.2218	4.5242
BACILLUS MESENTERICUS	1	0	7.18427	1.97189
BACILLUS POLYFERMENTICUS	1	0	803.65	6.68916
BACILLUS SUBTILIS	1	0	160.73	5.07972
BACITRACIN	1	0	4.15749	1.42491
BACLOFEN	1	0	0.631386	-0.459838
BACOPA MONNIERI	1	0	225.022	5.4162
BACTERIA NOS	1	0	244.589	5.49958
BAFETINIB	1	0	511.414	6.23718
BAICALIN	1	0	375.036	5.92702
BALLOTA NIGRA	1	0	137.208	4.9215
BALOXAVIR MARBOXIL	1	0	6.12104	1.81173
BALSALAZIDE	1	0	16.4969	2.80317
BAMBUSA SPP.	1	0	803.65	6.68916
BAMBUTEROL	1	0	267.883	5.59055
BAMIFYLLINE	1	0	170.471	5.13856
BAPTISIA TINCTORIA	1	0	330.915	5.80186
BARBITAL	1	0	375.036	5.92702
BARBITAL-AMINOPHENAZONE COMPLEX	1	0	95.348	4.55753
BARBITURATES, COMBINATIONS	1	0	1875.18	7.53646
BARICITINIB	1	0	4.48217	1.50011
BARIUM	1	0	4.47504	1.49851
BARNIDIPINE	1	0	10.5147	2.35277
BASILIXIMAB	1	0	3.41115	1.22705
BATILOL	1	0	803.65	6.68916
BATROXOBIN	1	0	244.589	5.49958
BAZEDOXIFENE	1	0	9.35998	2.23644
BCG VACCINE	1	0	1.38697	0.327121
BEAR BILE	1	0	432.734	6.07012
BECAPLERMIN	1	0	2.52119	0.924733
BECATECARIN	1	0	296.081	5.69063
BEE VENOM	1	0	432.734	6.07012
BEESWAX	1	0	803.65	6.68916
BELATACEPT	1	0	6.64139	1.89332
BELIMUMAB	1	0	1.02007	0.0198733
BELINOSTAT	1	0	110.305	4.70325
BELLIS PERENNIS	1	0	803.65	6.68916
BEMIPARIN	1	0	22.9611	3.1338
BENACTYZINE	1	0	244.589	5.49958
BENDAZAC	1	0	1125.11	7.02564
BENDROFLUMETHIAZIDE	1	0	4.35043	1.47028
BENEXATE	1	0	69.4509	4.24062
BENFLUOREX	1	0	30.408	3.41471
BENFOTIAMINE	1	0	9.61599	2.26343
BENIDIPINE	1	0	5.97793	1.78807
BENINCASA HISPIDA	1	0	1125.11	7.02564
BENMETIAMINE	1	0	144.245	4.97151
BENPERIDOL	1	0	20.6061	3.02559
BENPROPERINE	1	0	25.4546	3.2369
BENRALIZUMAB	1	0	3.1267	1.13998
BENSERAZIDE	1	0	3.51783	1.25784
BENTONITE	1	0	511.414	6.23718
BENZALKONIUM	1	0	8.40855	2.12925
BENZATROPINE	1	0	5.97793	1.78807
BENZBROMARONE	1	0	10.6743	2.36784
BENZETHONIUM	1	0	29.7645	3.39332
BENZFETAMINE	1	0	1125.11	7.02564
BENZHYDROCODONE	1	0	28.8486	3.36206
BENZNIDAZOLE	1	0	152.042	5.02415
BENZOCAINE	1	0	5.11845	1.63285
BENZODIAZEPINE DERIVATIVES	1	0	45.7359	3.82288
BENZODODECINIUM	1	0	225.022	5.4162
BENZOIC ACID	1	0	7.84561	2.05995
BENZOIN	1	0	1125.11	7.02564
BENZOMORPHAN DERIVATIVES	1	0	1125.11	7.02564
BENZONATATE	1	0	3.27223	1.18547
BENZOPHENONE	1	0	296.081	5.69063
BENZYDAMINE	1	0	11.457	2.4386
BENZYL ALCOHOL	1	0	35.8312	3.57882
BENZYL BENZOATE	1	0	92.2218	4.5242
BENZYL CINNAMATE	1	0	1875.18	7.53646
BENZYL HYDROXYBENZOATE	1	0	244.589	5.49958
BENZYLHYDROCHLOROTHIAZIDE	1	0	193.984	5.26778
BENZYLPENICILLIN	1	0	4.51817	1.50811
BENZYLTHIOURACIL	1	0	432.734	6.07012
BEPOTASTINE	1	0	5.06316	1.62199
BEPRIDIL	1	0	14.314	2.66124
BERACTANT	1	0	34.5122	3.54131
BERAPROST	1	0	3.93086	1.36886
BERBERINE	1	0	56.8234	4.03995
BERMEKIMAB	1	0	625.061	6.43785
BERZOSERTIB	1	0	803.65	6.68916
BESIFLOXACIN	1	0	4.04391	1.39721
BETA VULGARIS	1	0	432.734	6.07012
BETA-ALANINE	1	0	244.589	5.49958
BETACAROTENE	1	0	7.59149	2.02703
BETAHISTINE	1	0	5.16545	1.64199
BETAINE	1	0	28.5558	3.35186
BETA-LACTAM ANTIBACTERIALS, PENICILLINS	1	0	1125.11	7.02564
BETAMIPRON	1	0	20.4562	3.01829
BETAXOLOL	1	0	12.4732	2.52358
BETHANECHOL	1	0	15.1629	2.71885
BETIATIDE	1	0	803.65	6.68916
BETULA PENDULA	1	0	1125.11	7.02564
BETULA SPP.	1	0	1875.18	7.53646
BEVANTOLOL	1	0	803.65	6.68916
BEXAROTENE	1	0	6.48818	1.86998
BEZAFIBRATE	1	0	10.284	2.33059
BEZLOTOXUMAB	1	0	130.826	4.87387
BGB A317	1	0	181.469	5.20109
BIAPENEM	1	0	17.9727	2.88885
BICLOTYMOL	1	0	59.216	4.08119
BICTEGRAVIR	1	0	6.98792	1.94418
BICYCLOL	1	0	208.353	5.33924
BIFENDATE	1	0	95.348	4.55753
BIFEPRUNOX	1	0	181.469	5.20109
BIFIDOBACTERIUM ANIMALIS	1	0	244.589	5.49958
BIFIDOBACTERIUM BIFIDUM	1	0	9.39123	2.23978
BIFIDOBACTERIUM BREVE	1	0	1125.11	7.02564
BIFIDOBACTERIUM INFANTIS	1	0	56.8234	4.03995
BIFIDOBACTERIUM LACTIS	1	0	11.9944	2.48444
BIFIDOBACTERIUM LONGUM	1	0	66.1826	4.19242
BIFIDOBACTERIUM NOS	1	0	50.6803	3.92554
BIFONAZOLE	1	0	98.6936	4.59202
BILASTINE	1	0	11.6468	2.45503
BILE ACID SEQUESTRANTS	1	0	1125.11	7.02564
BIMAGRUMAB	1	0	1125.11	7.02564
BIMATOPROST	1	0	0.731864	-0.312161
BIMIRALISIB	1	0	511.414	6.23718
BINIMETINIB	1	0	3.72272	1.31446
BIODIASTASE	1	0	1125.11	7.02564
BIODIASTASE 1000	1	0	244.589	5.49958
BIODIASTASE 2000	1	0	225.022	5.4162
BIOFLAVONOIDS NOS	1	0	63.2081	4.14643
BIOLOGICALS	1	0	625.061	6.43785
BIOTIN	1	0	2.52572	0.926528
BIPERIDEN	1	0	1.25284	0.225415
BISABOLOL	1	0	137.208	4.9215
BISACODYL	1	0	1.7626	0.56679
BISBENTIAMINE	1	0	86.5466	4.46068
BISMUTH	1	0	1.83029	0.604477
BISPHOSPHONATES	1	0	160.73	5.07972
BISULEPIN	1	0	48.0813	3.87289
BIVALIRUDIN	1	0	1.36741	0.312915
BIXALOMER	1	0	160.73	5.07972
BLEOMYCIN	1	0	3.09572	1.13002
BLESELUMAB	1	0	110.305	4.70325
BLINATUMOMAB	1	0	2.99356	1.09646
BLONANSERIN	1	0	20.0194	2.9967
BLOOD CELLS, PACKED HUMAN	1	0	125.012	4.82841
BLOOD PLASMA	1	0	36.2935	3.59164
BLOOD, CALF, DEPROT., LMW PORTION	1	0	34.941	3.55366
BLOOD, WHOLE	1	0	31.0801	3.43657
BMS-833923	1	0	1125.11	7.02564
BMS 986016	1	0	803.65	6.68916
BNC105	1	0	1125.11	7.02564
BOCEPREVIR	1	0	0.74943	-0.288442
BOCOCIZUMAB	1	0	20.9125	3.04035
BOLDINE	1	0	1125.11	7.02564
BOMBYX MORI	1	0	625.061	6.43785
BORAGO OFFICINALIS	1	0	1875.18	7.53646
BORIC ACID	1	0	37.255	3.61779
BORNEOL	1	0	267.883	5.59055
BORON	1	0	35.3805	3.56616
BOSWELLIA SACRA	1	0	432.734	6.07012
BOSWELLIA SERRATA	1	0	95.348	4.55753
BOSWELLIA SPP.	1	0	803.65	6.68916
BOTULINUM TOXIN NOS	1	0	160.73	5.07972
BOTULINUM TOXIN TYPE A HAEMAGGLUTININ COMPLEX	1	0	1.11606	0.109804
BOTULINUM TOXIN TYPE B	1	0	16.6927	2.81497
BOTULISM ANTITOXIN	1	0	31.0801	3.43657
BOVACTANT	1	0	267.883	5.59055
BRASSICA NIGRA	1	0	511.414	6.23718
BRASSICA SPP.	1	0	432.734	6.07012
BREMELANOTIDE	1	0	83.9631	4.43038
BRETYLIUM	1	0	803.65	6.68916
BREXANOLONE	1	0	130.826	4.87387
BREXPIPRAZOLE	1	0	2.19972	0.788328
BRIGATINIB	1	0	18.3239	2.90821
BRILLIANT BLUE G	1	0	1125.11	7.02564
BRIMONIDINE	1	0	0.502252	-0.688654
BRINCIDOFOVIR	1	0	92.2218	4.5242
BRINZOLAMIDE	1	0	2.08088	0.732792
BRIVANIB	1	0	31.7824	3.45891
BRIVARACETAM	1	0	6.37061	1.8517
BRIVUDINE	1	0	15.2451	2.72426
BROAD SPECTRUM ANTIBIOTICS	1	0	1125.11	7.02564
BRODALUMAB	1	0	10.6743	2.36784
BROLUCIZUMAB	1	0	20.7582	3.03294
BROMAZEPAM	1	0	0.688134	-0.373772
BROMELAINS	1	0	17.4162	2.8574
BROMFENAC	1	0	5.64214	1.73026
BROMHEXINE	1	0	5.43497	1.69285
BROMINE	1	0	17.5247	2.86361
BROMISOVAL	1	0	39.8972	3.68631
BROMNAPHTOQUINONE	1	0	625.061	6.43785
BROMOCRIPTINE	1	0	4.2907	1.45645
BROMOPRIDE	1	0	49.7833	3.90768
BROMPERIDOL	1	0	34.941	3.55366
BROMPHENIRAMINE	1	0	17.6346	2.86986
BRUCEA JAVANICA	1	0	267.883	5.59055
BRYONIA ALBA	1	0	803.65	6.68916
BRYOSTATIN 1	1	0	208.353	5.33924
BUCILLAMINE	1	0	8.33381	2.12032
BUCINDOLOL	1	0	511.414	6.23718
BUCINNAZINE	1	0	1875.18	7.53646
BUCLADESINE	1	0	193.984	5.26778
BUCLIZINE	1	0	53.5763	3.98111
BUCLOSAMIDE	1	0	1875.18	7.53646
BUCOLOME	1	0	511.414	6.23718
BUDRALAZINE	1	0	511.414	6.23718
BUFEXAMAC	1	0	77.062	4.34461
BUFFALO HORN	1	0	375.036	5.92702
BUFLOMEDIL	1	0	35.3805	3.56616
BUFORMIN	1	0	95.348	4.55753
BUMETANIDE	1	0	2.62719	0.965915
BUNAZOSIN	1	0	267.883	5.59055
BUPARLISIB	1	0	66.1826	4.19242
BUPHENINE	1	0	1875.18	7.53646
BUPLEURUM CHINENSE	1	0	267.883	5.59055
BUPLEURUM FALCATUM	1	0	15.3281	2.72969
BUPRANOLOL	1	0	1875.18	7.53646
BUROSUMAB	1	0	69.4509	4.24062
BUSERELIN	1	0	52.5749	3.96224
BUSPIRONE	1	0	2.02542	0.705778
BUTALBITAL	1	0	5.09989	1.62922
BUTAMIRATE	1	0	144.245	4.97151
BUTENAFINE	1	0	12.3635	2.51475
BUTIZIDE	1	0	48.9175	3.89014
BUTOCONAZOLE	1	0	98.6936	4.59202
BUTORPHANOL	1	0	15.497	2.74065
BUTROPIUM	1	0	1875.18	7.53646
BUTYL AMINOBENZOATE	1	0	803.65	6.68916
BUTYL HYDROXYBENZOATE	1	0	46.4918	3.83928
BUTYL PHTHALATE	1	0	119.692	4.78492
BUTYLPHTHALIDE	1	0	244.589	5.49958
BUTYLSCOPOLAMINE	1	0	137.208	4.9215
BUTYRIC ACID	1	0	803.65	6.68916
BUTYROSPERMUM PARKII	1	0	803.65	6.68916
CABAZITAXEL	1	0	8.38349	2.12626
CABOTEGRAVIR	1	0	511.414	6.23718
CADEXOMER IODINE	1	0	144.245	4.97151
CADMIUM	1	0	1125.11	7.02564
CAESALPINIA DECAPETALA	1	0	1875.18	7.53646
CAFEDRINE	1	0	1125.11	7.02564
CAFFEIC ACID	1	0	1125.11	7.02564
CALAMINE	1	0	51.6102	3.94372
CALCIFEDIOL	1	0	17.9727	2.88885
CALCIPOTRIOL	1	0	3.50467	1.2541
CALCITONIN	1	0	2.91596	1.0702
CALCITRIOL	1	0	2.85382	1.04866
CALCIUM	1	0	1.83988	0.609698
CALCIUM (RS)-4-METHYL-2-OXOVALERIANAT	1	0	114.807	4.74325
CALCIUM ACETATE	1	0	10.5939	2.36028
CALCIUM ALGINATE	1	0	1125.11	7.02564
CALCIUM CARBONATE	1	0	0.642356	-0.442612
CALCIUM DOBESILATE	1	0	55.6982	4.01995
CALCIUM GLUCONATE	1	0	2.19628	0.786765
CALCIUM GLYCEROPHOSPHATE	1	0	511.414	6.23718
CALCIUM HYDROXIDE	1	0	511.414	6.23718
CALCIUM PHOSPHATE	1	0	2.10582	0.744703
CALCIUM POLYSTYRENE SULFONATE	1	0	6.24333	1.83151
CALCIUM SILICATE	1	0	803.65	6.68916
CALCIUM SULFATE	1	0	57.995	4.06036
CALCIUM SULFIDE	1	0	267.883	5.59055
CALENDULA OFFICINALIS	1	0	160.73	5.07972
CALENDULA SPP.	1	0	1875.18	7.53646
CALFACTANT	1	0	59.216	4.08119
CAMELLIA SINENSIS	1	0	106.142	4.66478
CAMOSTAT	1	0	28.8486	3.36206
CAMPHENE	1	0	375.036	5.92702
CAMPHOR	1	0	6.85173	1.9245
CANAKINUMAB	1	0	3.57598	1.27424
CANDIDA ALBICANS	1	0	77.062	4.34461
CANGRELOR	1	0	26.4107	3.27377
CANNABIS SATIVA	1	0	8.30919	2.11736
CANRENOIC ACID	1	0	2.67213	0.982875
CANRENONE	1	0	11.6468	2.45503
CANTHAXANTHIN	1	0	1125.11	7.02564
CAPLACIZUMAB	1	0	92.2218	4.5242
CAPRAVIRINE	1	0	34.0939	3.52912
CAPREOMYCIN	1	0	8.21214	2.10561
CAPSAICIN	1	0	3.1267	1.13998
CAPSICUM ANNUUM	1	0	152.042	5.02415
CAPSICUM SPP.	1	0	75.007	4.31758
CARBACHOL	1	0	92.2218	4.5242
CARBASALATE	1	0	27.7117	3.32186
CARBAZOCHROME	1	0	3.33826	1.20545
CARBETOCIN	1	0	244.589	5.49958
CARBIMAZOLE	1	0	5.68778	1.73832
CARBINOXAMINE	1	0	56.8234	4.03995
CARBOCISTEINE	1	0	1.15267	0.142081
CARBOMER	1	0	29.7645	3.39332
CARBON DIOXIDE	1	0	330.915	5.80186
CARBON MONOXIDE	1	0	625.061	6.43785
CARBOPROST	1	0	17.2032	2.84509
CARDIAC GLYCOSIDES	1	0	511.414	6.23718
CARDIOITE	1	0	193.984	5.26778
CARDIOVASCULAR SYSTEM	1	0	803.65	6.68916
CARGLUMIC ACID	1	0	22.0606	3.0938
CARICA PAPAYA	1	0	86.5466	4.46068
CARINDACILLIN	1	0	1125.11	7.02564
CARISOPRODOL	1	0	3.23832	1.17505
CARMUSTINE	1	0	7.7805	2.05162
CARNITINE	1	0	81.5294	4.40096
CAROTENOIDS NOS	1	0	1875.18	7.53646
CARPERITIDE	1	0	9.00054	2.19728
CARPIPRAMINE	1	0	1125.11	7.02564
CARPROFEN	1	0	1875.18	7.53646
CARPRONIUM	1	0	625.061	6.43785
CARTEOLOL	1	0	11.9944	2.48444
CARTHAMUS TINCTORIUS	1	0	267.883	5.59055
CARUM CARVI	1	0	330.915	5.80186
CARVEDILOL	1	0	1.07199	0.0695153
CARYA ILLINOINENSIS	1	0	1125.11	7.02564
CASANTHRANOL	1	0	102.282	4.62774
CASEIN	1	0	375.036	5.92702
CASPOFUNGIN	1	0	0.960796	-0.0399929
CASSIA FISTULA	1	0	375.036	5.92702
CATRIDECACOG	1	0	1875.18	7.53646
CEDIRANIB	1	0	45.0041	3.80675
CEFACETRILE	1	0	225.022	5.4162
CEFACLOR	1	0	6.02919	1.79661
CEFADROXIL	1	0	15.6697	2.75173
CEFALEXIN	1	0	0.693056	-0.366644
CEFALORIDINE	1	0	137.208	4.9215
CEFALOTIN	1	0	26.9162	3.29273
CEFAMANDOLE	1	0	20.6061	3.02559
CEFATHIAMIDINE	1	0	119.692	4.78492
CEFATRIZINE	1	0	296.081	5.69063
CEFAZEDONE	1	0	106.142	4.66478
CEFAZOLIN	1	0	0.715284	-0.335075
CEFCAPENE	1	0	3.63139	1.28961
CEFIDEROCOL	1	0	625.061	6.43785
CEFIXIME	1	0	2.56022	0.940092
CEFMENOXIME	1	0	102.282	4.62774
CEFMETAZOLE	1	0	8.48465	2.13826
CEFMINOX	1	0	50.6803	3.92554
CEFODIZIME	1	0	160.73	5.07972
CEFONICID	1	0	511.414	6.23718
CEFOPERAZONE	1	0	1.54641	0.435938
CEFORANIDE	1	0	1125.11	7.02564
CEFOTAXIME	1	0	1.21704	0.196426
CEFOTETAN	1	0	44.2953	3.79088
CEFOTIAM	1	0	5.57503	1.7183
CEFOXITIN	1	0	8.61459	2.15346
CEFOZOPRAN	1	0	9.39123	2.23978
CEFPIRAMIDE	1	0	432.734	6.07012
CEFPIROME	1	0	12.8141	2.55055
CEFPODOXIME	1	0	2.92202	1.07228
CEFPROZIL	1	0	8.09398	2.09112
CEFRADINE	1	0	42.297	3.74472
CEFTAROLINE	1	0	14.0285	2.64109
CEFTAROLINE FOSAMIL	1	0	6.81851	1.91964
CEFTERAM	1	0	37.755	3.63112
CEFTEZOLE	1	0	432.734	6.07012
CEFTIBUTEN	1	0	12.0458	2.48872
CEFTOBIPROLE	1	0	69.4509	4.24062
CEFTOLOZANE	1	0	8.83098	2.17827
CEFTRIAXONE	1	0	1.08457	0.0811853
CELIPROLOL	1	0	34.0939	3.52912
CELLULASE	1	0	34.941	3.55366
CELLULOSE MICROCRYSTALLINE	1	0	330.915	5.80186
CEMIPLIMAB	1	0	21.5535	3.07054
CENEGERMIN	1	0	45.7359	3.82288
CENICRIVIROC	1	0	803.65	6.68916
CENTAUREA BENEDICTA	1	0	625.061	6.43785
CENTAURIUM ERYTHRAEA	1	0	1875.18	7.53646
CENTELLA ASIATICA	1	0	24.3527	3.19264
CENTRALLY ACTING SYMPATHOMIMETICS	1	0	125.012	4.82841
CEPHAELIS SPP.	1	0	208.353	5.33924
CEPHALOSPORIN C	1	0	1875.18	7.53646
CEPHALOSPORIN NOS	1	0	144.245	4.97151
CEPHARANTHINE	1	0	69.4509	4.24062
CERAMIDE	1	0	511.414	6.23718
CEREBRAL CORTEX	1	0	803.65	6.68916
CEREBROLYSIN	1	0	1875.18	7.53646
CEREBROPROTEIN HYDROLYSATE	1	0	170.471	5.13856
CERESIN	1	0	137.208	4.9215
CERGUTUZUMAB AMUNALEUKIN	1	0	625.061	6.43785
CERITINIB	1	0	1.22127	0.199895
CERLIPONASE ALFA	1	0	193.984	5.26778
CEROUS NITRATE	1	0	432.734	6.07012
CERTOLIZUMAB	1	0	28.2688	3.34176
CERTOPARIN SODIUM	1	0	7.23975	1.97959
CETALKONIUM CHLORIDE	1	0	267.883	5.59055
CETOMACROGOL	1	0	79.2328	4.37239
CETOMACROGOL 1000	1	0	1875.18	7.53646
CETOSTEARYL ALCOHOL	1	0	79.2328	4.37239
CETOTIAMINE	1	0	296.081	5.69063
CETRAXATE	1	0	208.353	5.33924
CETRIMIDE	1	0	160.73	5.07972
CETRIMONIUM	1	0	95.348	4.55753
CETRORELIX	1	0	19.0693	2.94808
CETYL ALCOHOL	1	0	40.4713	3.70059
CETYL MYRISTOLEATE	1	0	803.65	6.68916
CETYLPYRIDINIUM	1	0	7.65347	2.03516
CEVIMELINE	1	0	12.4181	2.51915
CHARCOAL, ACTIVATED	1	0	51.6102	3.94372
CHELIDONINE	1	0	98.6936	4.59202
CHELIDONIUM MAJUS	1	0	35.8312	3.57882
CHENODEOXYCHOLIC ACID	1	0	803.65	6.68916
CHICKEN'S GIZZARD-MEMBRANE	1	0	330.915	5.80186
CHIDAMIDE	1	0	152.042	5.02415
CHIMAPHILA UMBELLATA	1	0	42.9428	3.75987
CHLORAL HYDRATE	1	0	25.4546	3.2369
CHLORAMBUCIL	1	0	3.74254	1.31976
CHLORAMPHENICOL	1	0	12.4181	2.51915
CHLORDIAZEPOXIDE	1	0	3.89277	1.35912
CHLORELLA SPP.	1	0	625.061	6.43785
CHLORHEXIDINE	1	0	1.00404	0.00403168
CHLORIDE	1	0	130.826	4.87387
CHLORMADINONE	1	0	13.2988	2.58768
CHLORMETHINE	1	0	7.91183	2.06836
CHLORMEZANONE	1	0	511.414	6.23718
CHLOROBUTANOL	1	0	267.883	5.59055
CHLOROCRESOL	1	0	181.469	5.20109
CHLOROFORM	1	0	35.3805	3.56616
CHLOROPHYLL	1	0	1875.18	7.53646
CHLOROPHYLLIN	1	0	1875.18	7.53646
CHLOROPROCAINE	1	0	106.142	4.66478
CHLOROPYRAMINE	1	0	14.8428	2.69752
CHLOROQUINE	1	0	10.634	2.36405
CHLOROTHIAZIDE	1	0	106.142	4.66478
CHLOROXINE	1	0	1875.18	7.53646
CHLOROXYLENOL	1	0	267.883	5.59055
CHLORPHENESIN	1	0	125.012	4.82841
CHLORPHENOXAMINE	1	0	1125.11	7.02564
CHLORPHENTERMINE	1	0	625.061	6.43785
CHLORPROMAZINE	1	0	1.20247	0.184376
CHLORPROPAMIDE	1	0	1125.11	7.02564
CHLORPROTHIXENE	1	0	4.78736	1.56598
CHLORQUINALDOL	1	0	432.734	6.07012
CHLORTALIDONE	1	0	2.23646	0.804893
CHLORTETRACYCLINE	1	0	432.734	6.07012
CHLORZOXAZONE	1	0	12.9917	2.56431
CHOLESTEROL	1	0	137.208	4.9215
CHOLIC ACID	1	0	20.9125	3.04035
CHOLINE	1	0	21.889	3.08598
CHOLINE ALFOSCERATE	1	0	86.5466	4.46068
CHONDROCYTES	1	0	152.042	5.02415
CHONDROITIN	1	0	13.1743	2.57826
CHONDRUS CRISPUS	1	0	225.022	5.4162
CHORIONIC GONADOTROPHIN	1	0	8.00186	2.07967
CHROMIUM	1	0	8.16446	2.09979
CHRYSANTELLUM AMERICANUM	1	0	296.081	5.69063
CHRYSANTHEMUM INDICUM	1	0	625.061	6.43785
CHYMOTRYPSIN	1	0	77.062	4.34461
CIBENZOLINE	1	0	17.5247	2.86361
CICADA SLOUGH	1	0	1875.18	7.53646
CICHORIUM INTYBUS	1	0	1875.18	7.53646
CICLETANINE	1	0	170.471	5.13856
CICLOPIROX	1	0	8.00186	2.07967
CIDOFOVIR	1	0	32.1457	3.47028
CILAZAPRIL	1	0	54.6167	4.00034
CILENGITIDE	1	0	208.353	5.33924
CILNIDIPINE	1	0	6.85173	1.9245
CILOSTAZOL	1	0	0.760174	-0.274207
CIMETIDINE	1	0	1.92952	0.657271
CIMETROPIUM	1	0	69.4509	4.24062
CIMICIFUGA RACEMOSA	1	0	35.8312	3.57882
CIMICIFUGA SPP.	1	0	64.6612	4.16916
CINCHOCAINE	1	0	34.0939	3.52912
CINCHONA OFFICINALIS	1	0	42.9428	3.75987
CINCHONIDINE	1	0	296.081	5.69063
CINCHONINE	1	0	296.081	5.69063
CINCHOPHEN	1	0	511.414	6.23718
CINEOLE	1	0	18.5658	2.92132
CINEPAZIDE	1	0	64.6612	4.16916
CINITAPRIDE	1	0	152.042	5.02415
CINNAMOMUM CAMPHORA	1	0	152.042	5.02415
CINNAMOMUM CASSIA	1	0	6.21574	1.82708
CINNAMOMUM SPP.	1	0	193.984	5.26778
CINNAMOMUM VERUM	1	0	32.8976	3.4934
CINNARIZINE	1	0	38.2687	3.64463
CINOLAZEPAM	1	0	803.65	6.68916
CIPROFIBRATE	1	0	45.0041	3.80675
CISAPRIDE	1	0	18.4441	2.91474
CISATRACURIUM	1	0	2.68745	0.988593
CITARINOSTAT	1	0	1125.11	7.02564
CITICOLINE	1	0	33.2869	3.50517
CITRAL	1	0	511.414	6.23718
CITRIC ACID	1	0	1.86675	0.624199
CITRULLINE	1	0	66.1826	4.19242
CITRULLUS COLOCYNTHIS	1	0	40.4713	3.70059
CITRUS AURANTIUM	1	0	181.469	5.20109
CITRUS FIBRE	1	0	1125.11	7.02564
CITRUS LIMON	1	0	1875.18	7.53646
CITRUS RETICULATA	1	0	34.0939	3.52912
CITRUS SPP.	1	0	244.589	5.49958
CITRUS X PARADISI	1	0	432.734	6.07012
CIXUTUMUMAB	1	0	625.061	6.43785
CLADRIBINE	1	0	9.29809	2.22981
CLAVULANIC ACID	1	0	1.09697	0.0925548
CLEBOPRIDE	1	0	79.2328	4.37239
CLEMATIS ARMANDII	1	0	1875.18	7.53646
CLEMATIS SPP.	1	0	432.734	6.07012
CLEMIZOLE	1	0	432.734	6.07012
CLENBUTEROL	1	0	37.755	3.63112
CLERODENDRUM CHINENSE	1	0	1875.18	7.53646
CLEVIDIPINE	1	0	18.0882	2.89526
CLIDINIUM	1	0	18.3239	2.90821
CLIOQUINOL	1	0	152.042	5.02415
CLOBAZAM	1	0	1.31804	0.276147
CLOBETASOL	1	0	1.82436	0.601228
CLOBETASONE	1	0	20.0194	2.9967
CLOBUTINOL	1	0	511.414	6.23718
CLOCORTOLONE	1	0	144.245	4.97151
CLODRONIC ACID	1	0	17.0986	2.839
CLOFARABINE	1	0	1.06008	0.0583452
CLOFEDANOL	1	0	42.297	3.74472
CLOFIBRATE	1	0	125.012	4.82841
CLOMETHIAZOLE	1	0	22.5922	3.11761
CLOMIFENE	1	0	13.6871	2.61646
CLOMIPRAMINE	1	0	1.43292	0.359713
CLONIDINE	1	0	0.652803	-0.42648
CLONIXIN	1	0	244.589	5.49958
CLOPAMIDE	1	0	1875.18	7.53646
CLOPENTHIXOL	1	0	102.282	4.62774
CLOPERASTINE	1	0	25.0021	3.21896
CLOPREDNOL	1	0	1125.11	7.02564
CLORAZEPIC ACID	1	0	2.06257	0.72395
CLOSTRIDIUM BUTYRICUM	1	0	2.27813	0.823355
CLOTIAPINE	1	0	5.14655	1.63833
CLOTIAZEPAM	1	0	6.27118	1.83596
CLOTRIMAZOLE	1	0	2.55789	0.939182
CLOXACILLIN	1	0	3.63608	1.29091
CLOXAZOLAM	1	0	51.6102	3.94372
CMP 001	1	0	1875.18	7.53646
CNIDIUM OFFICINALE	1	0	10.9656	2.39477
COAL TAR	1	0	64.6612	4.16916
COBALT	1	0	296.081	5.69063
COBICISTAT	1	0	1.41846	0.349571
COBIMETINIB	1	0	1.2814	0.24795
COCAINE	1	0	10.3218	2.33426
COCARBOXYLASE	1	0	24.7818	3.21011
COCOS NUCIFERA	1	0	170.471	5.13856
COD-LIVER OIL	1	0	9.08779	2.20693
COENZYME A	1	0	37.255	3.61779
COFFEA ARABICA	1	0	4.51093	1.5065
COFFEE COAL	1	0	803.65	6.68916
COIX LACRYMA-JOBI	1	0	432.734	6.07012
COIX LACRYMA-JOBI SUBSP. MA-YUEN	1	0	98.6936	4.59202
COLA NITIDA	1	0	137.208	4.9215
COLCHICINE	1	0	0.778927	-0.249839
COLECALCIFEROL	1	0	1.19595	0.178944
COLECALCIFEROL-CHOLESTERIN	1	0	1875.18	7.53646
COLESEVELAM	1	0	2.24718	0.809676
COLESTILAN	1	0	86.5466	4.46068
COLESTIPOL	1	0	15.8463	2.76293
COLESTYRAMINE	1	0	2.4616	0.900813
COLFORSIN	1	0	1125.11	7.02564
COLFOSCERIL PALMITATE	1	0	1125.11	7.02564
COLISTIN	1	0	3.56691	1.2717
COLLAGEN	1	0	432.734	6.07012
COLLAGENASE	1	0	12.4181	2.51915
COLLAGENASE CLOSTRIDIUM HISTOLYTICUM	1	0	3.58509	1.27678
COLONY STIMULATING FACTORS	1	0	1875.18	7.53646
COMMIPHORA MYRRHA	1	0	432.734	6.07012
COMPLEMENT C1 ESTERASE INHIBITOR	1	0	2.76406	1.0167
CONCHA MARGARITIFERA	1	0	375.036	5.92702
CONESTAT ALFA	1	0	29.7645	3.39332
CONIUM MACULATUM	1	0	225.022	5.4162
CONIVAPTAN	1	0	95.348	4.55753
CONTACT LAXATIVES	1	0	330.915	5.80186
CONTRAST MEDIA	1	0	13.6208	2.6116
CONVALLARIA MAJALIS	1	0	130.826	4.87387
COPANLISIB	1	0	102.282	4.62774
COPTIS JAPONICA	1	0	106.142	4.66478
COPTIS SPP.	1	0	25.9239	3.25516
COPTIS TRIFOLIA	1	0	296.081	5.69063
CORBADRINE	1	0	152.042	5.02415
CORDYCEPS SINENSIS	1	0	330.915	5.80186
CORIANDRUM SATIVUM	1	0	375.036	5.92702
CORIFOLLITROPIN ALFA	1	0	1875.18	7.53646
CORNUS OFFICINALIS	1	0	14.6878	2.68702
CORTICOSTEROID NOS	1	0	11.744	2.46334
CORTICOSTEROIDS	1	0	17.2032	2.84509
CORTISONE	1	0	7.91183	2.06836
CORTIVAZOL	1	0	106.142	4.66478
CORYDALIS YANHUSUO	1	0	57.995	4.06036
CO-TRIMOXAZOLE	1	0	20.9125	3.04035
COUGH AND COLD PREPARATIONS	1	0	803.65	6.68916
COUMARIN	1	0	803.65	6.68916
COW BEZOAR	1	0	244.589	5.49958
CRATAEGUS LAEVIGATA	1	0	64.6612	4.16916
CRATAEGUS SPP.	1	0	52.5749	3.96224
CREATINE	1	0	1875.18	7.53646
CRISABOROLE	1	0	4.27764	1.4534
CRISANTASPASE	1	0	10.4367	2.34533
CRIZANLIZUMAB	1	0	64.6612	4.16916
CROFELEMER	1	0	330.915	5.80186
CROMOGLICIC ACID	1	0	4.67593	1.54243
CROSCARMELLOSE	1	0	803.65	6.68916
CROTALIDAE POLYVALENT IMMUNE FAB	1	0	4.66043	1.53911
CROTAMITON	1	0	33.2869	3.50517
CRYPTOLEPIS SANGUINOLENTA	1	0	244.589	5.49958
CUCUMIS MELO	1	0	803.65	6.68916
CUCURBITA PEPO	1	0	244.589	5.49958
CUPRIC OXIDE	1	0	13.8217	2.62624
CURCUMA LONGA	1	0	36.2935	3.59164
CURCUMA SPP.	1	0	625.061	6.43785
CURCUMIN	1	0	267.883	5.59055
CUSCUTA REFLEXA	1	0	803.65	6.68916
CUSTIRSEN	1	0	1125.11	7.02564
CYAMEMAZINE	1	0	1.04316	0.0422588
CYAMOPSIS TETRAGONOLOBA	1	0	225.022	5.4162
CYANAMIDE	1	0	144.245	4.97151
CYANOCOBALAMIN	1	0	0.57634	-0.551057
CYCLIC AMP	1	0	244.589	5.49958
CYCLIZINE	1	0	4.68371	1.54409
CYCLOBENZAPRINE	1	0	1.14329	0.133913
CYCLOMETHICONE	1	0	803.65	6.68916
CYCLOPENTAMINE	1	0	1125.11	7.02564
CYCLOPENTOLATE	1	0	4.93868	1.5971
CYCLOSERINE	1	0	2.49215	0.913145
CYMBOPOGON CITRATUS	1	0	625.061	6.43785
CYNODON DACTYLON	1	0	208.353	5.33924
CYPERUS ROTUNDUS	1	0	511.414	6.23718
CYPROHEPTADINE	1	0	8.04766	2.08538
CYPROTERONE	1	0	6.06821	1.80306
CYSTINE	1	0	125.012	4.82841
CYTIDINE	1	0	160.73	5.07972
CYTISINE	1	0	1125.11	7.02564
CYTISUS SCOPARIUS	1	0	375.036	5.92702
DABRAFENIB	1	0	1.07816	0.0752555
DACARBAZINE	1	0	4.05557	1.40009
DACINOSTAT	1	0	511.414	6.23718
DACISTEINE	1	0	1125.11	7.02564
DACLIZUMAB	1	0	2.90993	1.06813
DACOMITINIB	1	0	26.661	3.2832
DACTINOMYCIN	1	0	13.362	2.59242
DACTOLISIB	1	0	511.414	6.23718
DACTYLIS GLOMERATA	1	0	10.3981	2.34162
DAEMONOROPS DRACO	1	0	432.734	6.07012
DALANTERCEPT	1	0	267.883	5.59055
DALARGIN	1	0	1875.18	7.53646
DALBAVANCIN	1	0	6.12104	1.81173
DALFOPRISTIN	1	0	56.8234	4.03995
DALTEPARIN	1	0	0.62997	-0.462083
DAMOCTOCOG ALFA PEGOL	1	0	432.734	6.07012
DANAPAROID	1	0	3.32642	1.2019
DANAZOL	1	0	7.11161	1.96173
DANOPREVIR	1	0	375.036	5.92702
DANTROLENE	1	0	9.05852	2.20371
DANTRON	1	0	152.042	5.02415
DAPOXETINE	1	0	432.734	6.07012
DAPRODUSTAT	1	0	1875.18	7.53646
DAPSONE	1	0	2.17085	0.775117
DARAPLADIB	1	0	803.65	6.68916
DARBEPOETIN ALFA	1	0	1.01811	0.0179519
DARIFENACIN	1	0	4.77922	1.56428
DAROLUTAMIDE	1	0	60.4895	4.10247
DARUNAVIR	1	0	0.649934	-0.430885
DASANTAFIL	1	0	625.061	6.43785
DATURA STRAMONIUM	1	0	102.282	4.62774
DAUCUS CAROTA	1	0	1125.11	7.02564
DAUNORUBICIN	1	0	1.68144	0.519648
DECITABINE	1	0	5.13715	1.6365
DECTAFLUR	1	0	225.022	5.4162
DEER BONE	1	0	803.65	6.68916
DEFACTINIB	1	0	625.061	6.43785
DEFERIPRONE	1	0	3.42778	1.23191
DEFEROXAMINE	1	0	4.80371	1.56939
DEFIBROTIDE	1	0	1.63072	0.489024
DEGARELIX	1	0	2.13297	0.757516
DEHYDROCHOLIC ACID	1	0	110.305	4.70325
DELAFLOXACIN	1	0	152.042	5.02415
DELAPRIL	1	0	16.0269	2.77427
DELAVIRDINE	1	0	267.883	5.59055
DELORAZEPAM	1	0	1.11872	0.112189
DELPHINIUM STAPHISAGRIA	1	0	1875.18	7.53646
DEMCIZUMAB	1	0	1875.18	7.53646
DEMECLOCYCLINE	1	0	21.2282	3.05533
DENDRITIC CELLS CYTOKINE INDUCED KILLER CELLS	1	0	625.061	6.43785
DENDROBIUM NOBILE	1	0	330.915	5.80186
DENENICOKIN	1	0	511.414	6.23718
DENILEUKIN DIFTITOX	1	0	24.5654	3.20134
DENOPAMINE	1	0	193.984	5.26778
DEOXYCHOLIC ACID	1	0	2.76134	1.01572
DEPATUXIZUMAB MAFODOTIN	1	0	1125.11	7.02564
DEPRODONE	1	0	1875.18	7.53646
DEQUALINIUM	1	0	71.2092	4.26562
DESFLURANE	1	0	4.1089	1.41315
DESIPRAMINE	1	0	27.1762	3.30234
DESLANOSIDE	1	0	69.4509	4.24062
DESMENINOL	1	0	114.807	4.74325
DESOGESTREL	1	0	2.28926	0.828228
DESONIDE	1	0	9.26745	2.22651
DESOXIMETASONE	1	0	21.7199	3.07823
DESOXYCORTONE	1	0	803.65	6.68916
DEUTETRABENAZINE	1	0	16.3056	2.79151
DEXAMFETAMINE	1	0	0.577644	-0.548798
DEXBROMPHENIRAMINE	1	0	130.826	4.87387
DEXIBUPROFEN	1	0	34.0939	3.52912
DEXLANSOPRAZOLE	1	0	0.756491	-0.279065
DEXMEDETOMIDINE	1	0	2.01526	0.700749
DEXMETHYLPHENIDATE	1	0	3.17256	1.15454
DEXPANTHENOL	1	0	6.61018	1.88861
DEXTRAN	1	0	5.19407	1.64752
DEXTRAN SULFATE	1	0	625.061	6.43785
DEXTRIN	1	0	160.73	5.07972
DEXTROPROPOXYPHENE	1	0	1.90727	0.645673
DEZOCINE	1	0	20.0194	2.9967
DIACEREIN	1	0	89.2941	4.49194
DIAMORPHINE	1	0	16.7924	2.82092
DIASTASE	1	0	73.0588	4.29126
DIASTASE, TAKA	1	0	181.469	5.20109
DIAZEPAM	1	0	1.19772	0.18042
DIAZOXIDE	1	0	12.5848	2.53249
DIBEKACIN	1	0	1125.11	7.02564
DIBOTERMIN ALFA	1	0	1875.18	7.53646
DIBROMPROPAMIDINE	1	0	1875.18	7.53646
DICHLORALPHENAZONE	1	0	79.2328	4.37239
DICHLOROBENZYL ALCOHOL	1	0	48.9175	3.89014
DICLOFENSINE	1	0	803.65	6.68916
DICLOXACILLIN	1	0	12.6984	2.54148
DICYCLOVERINE	1	0	3.84487	1.34674
DIDANOSINE	1	0	2.36036	0.858813
DIDECYLDIMETHYLAMMONIUM	1	0	625.061	6.43785
DIENOGEST	1	0	3.81877	1.33993
DIETHYLCARBAMAZINE	1	0	21.3896	3.0629
DIETHYLSTILBESTROL	1	0	86.5466	4.46068
DIFENIDOL	1	0	18.0882	2.89526
DIFENOXIN	1	0	1125.11	7.02564
DIFLUCORTOLONE	1	0	23.7362	3.167
DIFLUNISAL	1	0	37.255	3.61779
DIFLUPREDNATE	1	0	5.86572	1.76912
DIGESTIVES, INCL. ENZYMES	1	0	625.061	6.43785
DIGITALIS PURPUREA	1	0	267.883	5.59055
DIGITOXIN	1	0	6.13439	1.81391
DIGOXIN	1	0	0.897137	-0.108547
DIGOXIN-SPECIFIC ANTIBODY FRAGMENTS	1	0	60.4895	4.10247
DIHYDRALAZINE	1	0	208.353	5.33924
DIHYDROARTEMISININ	1	0	330.915	5.80186
DIHYDROCODEINE	1	0	2.79149	1.02658
DIHYDROCODEINE THIOCYANATE	1	0	39.8972	3.68631
DIHYDROERGOCRISTINE	1	0	67.7774	4.21623
DIHYDROERGOTAMINE	1	0	14.2416	2.65616
DIHYDROERGOTOXINE	1	0	110.305	4.70325
DIHYDROXYACETONE	1	0	625.061	6.43785
DIHYDROXYALUMINUM SODIUM CARBONATE	1	0	7.67435	2.03788
DIIODOHYDROXYQUINOLINE	1	0	803.65	6.68916
DIISOPROPYLAMINE	1	0	37.255	3.61779
DILAZEP	1	0	48.0813	3.87289
DILOXANIDE	1	0	803.65	6.68916
DIMECROTIC ACID	1	0	625.061	6.43785
DIMEMORFAN	1	0	9.58322	2.26001
DIMENHYDRINATE	1	0	1.12095	0.11418
DIMETHYL 4,4'-BIPHENYLDICARBOXYLATE	1	0	81.5294	4.40096
DIMETHYL ETHER	1	0	1125.11	7.02564
DIMETHYL SULFOXIDE	1	0	102.282	4.62774
DIMETHYL-3,3-DIPHENYL-1-METHYLALLYLAMINE HCL	1	0	432.734	6.07012
DIMETICONE	1	0	4.58446	1.52267
DIMETINDENE	1	0	2.66201	0.979081
DIMOCARPUS LONGAN	1	0	625.061	6.43785
DIMORPHOLAMINE	1	0	244.589	5.49958
DINACICLIB	1	0	625.061	6.43785
DINOPROST	1	0	98.6936	4.59202
DINOPROSTONE	1	0	2.59088	0.951999
DINUTUXIMAB	1	0	14.4612	2.67147
DINUTUXIMAB BETA	1	0	432.734	6.07012
DIOSCOREA OPPOSITIFOLIA	1	0	432.734	6.07012
DIOSCOREA POLYSTACHYA	1	0	1875.18	7.53646
DIOSCOREA SPP.	1	0	14.6878	2.68702
DIOSCOREA VILLOSA	1	0	803.65	6.68916
DIOSMECTITE	1	0	9.35998	2.23644
DIOSMIN	1	0	9.88639	2.29116
DIPHENCYPRONE	1	0	803.65	6.68916
DIPHENOXYLATE	1	0	5.84135	1.76496
DIPHENYLPYRALINE	1	0	208.353	5.33924
DIPIPERONYLAMINOETHANOL HYDROCHLORIDE	1	0	75.007	4.31758
DIPIVEFRINE	1	0	432.734	6.07012
DIPROPHYLLINE	1	0	21.2282	3.05533
DIPYRIDAMOLE	1	0	1.25117	0.224079
DIQUAFOSOL	1	0	511.414	6.23718
DIRECT ACTING ANTIVIRALS	1	0	1125.11	7.02564
DIROXIMEL FUMARATE	1	0	119.692	4.78492
DISOPYRAMIDE	1	0	9.68219	2.27029
DISTIGMINE	1	0	19.4652	2.96863
DISULFIRAM	1	0	5.38296	1.68324
DITHRANOL	1	0	625.061	6.43785
DIURETICS	1	0	144.245	4.97151
DIXYRAZINE	1	0	432.734	6.07012
DL- LACTIC ACID	1	0	267.883	5.59055
DL-ALPHA TOCOPHEROL	1	0	17.2032	2.84509
DL-METHIONINE	1	0	20.3085	3.01104
DOBUTAMINE	1	0	2.70295	0.994343
DOCARPAMINE	1	0	267.883	5.59055
DOCOSAHEXAENOIC ACID	1	0	7.67435	2.03788
DOCOSANOL	1	0	0.927812	-0.0749261
DOCUSATE	1	0	1.4789	0.391297
DODECLONIUM	1	0	193.984	5.26778
DOFAMIUM	1	0	432.734	6.07012
DOFETILIDE	1	0	2.13459	0.758275
DOLASETRON	1	0	14.314	2.66124
DOLUTEGRAVIR	1	0	0.637257	-0.450582
DOMAGROZUMAB	1	0	1875.18	7.53646
DOMIPHEN	1	0	92.2218	4.5242
DOMPERIDONE	1	0	1.01236	0.0122812
DONEPEZIL	1	0	1.259	0.230321
DONOR LYMPHOCYTE INFUSION	1	0	1125.11	7.02564
DOPAMINE	1	0	1.9687	0.677372
DORAVIRINE	1	0	244.589	5.49958
DORIPENEM	1	0	3.51783	1.25784
DORNASE ALFA	1	0	13.6871	2.61646
DORZOLAMIDE	1	0	2.32523	0.843817
DOSULEPIN	1	0	12.8728	2.55511
DOVITINIB	1	0	160.73	5.07972
DOXAPRAM	1	0	89.2941	4.49194
DOXAZOSIN	1	0	0.709505	-0.343188
DOXEPIN	1	0	2.83369	1.04158
DOXERCALCIFEROL	1	0	8.38349	2.12626
DOXOFYLLINE	1	0	12.8728	2.55511
DOXYCYCLINE	1	0	0.864811	-0.145244
DOXYLAMINE	1	0	2.21183	0.793819
D-RIBOSE	1	0	1125.11	7.02564
DRIED HUMAN PLASMA	1	0	34.941	3.55366
DRIMIA MARITIMA	1	0	98.6936	4.59202
DRONABINOL	1	0	6.76927	1.91239
DRONEDARONE	1	0	0.600741	-0.509591
DROPERIDOL	1	0	5.15598	1.64016
DROTAVERINE	1	0	66.1826	4.19242
DROTEBANOL	1	0	208.353	5.33924
DROTRECOGIN ALFA	1	0	1.69053	0.525045
DROXIDOPA	1	0	0.926589	-0.0762456
DRUG NOT ADMINISTERED	1	0	193.984	5.26778
DRYNARIA FORTUNEI	1	0	432.734	6.07012
DRYOPTERIS CRASSIRHIZOMA	1	0	432.734	6.07012
DUPILUMAB	1	0	0.840169	-0.174152
DURAPATITE	1	0	39.8972	3.68631
DURVALUMAB	1	0	2.75863	1.01474
DUTASTERIDE	1	0	0.812715	-0.207375
DUVELISIB	1	0	11.3644	2.43049
DYCLONINE	1	0	330.915	5.80186
DYDROGESTERONE	1	0	18.0882	2.89526
EBASTINE	1	0	7.05807	1.95417
ECABET	1	0	22.5922	3.11761
ECALLANTIDE	1	0	3.04874	1.11473
ECAMSULE	1	0	432.734	6.07012
ECHINACEA ANGUSTIFOLIA	1	0	102.282	4.62774
ECHINACEA PURPUREA	1	0	79.2328	4.37239
ECONAZOLE	1	0	7.75904	2.04886
ECOTHIOPATE	1	0	170.471	5.13856
ECTYLUREA	1	0	625.061	6.43785
EDARAVONE	1	0	3.79302	1.33316
EDETIC ACID	1	0	38.7966	3.65833
EDOXABAN	1	0	1.06733	0.0651565
EDRECOLOMAB	1	0	511.414	6.23718
EDROPHONIUM	1	0	225.022	5.4162
EFALIZUMAB	1	0	2.79705	1.02856
EFINACONAZOLE	1	0	8.51033	2.14128
EFLORNITHINE	1	0	15.7575	2.75732
EFMOROCTOCOG ALFA	1	0	18.2053	2.90171
EFONIDIPINE	1	0	71.2092	4.26562
EFTRENONACOG ALFA	1	0	15.8463	2.76293
EGF816	1	0	208.353	5.33924
EGUALEN	1	0	625.061	6.43785
ELAGOLIX	1	0	6.32761	1.84492
ELBASVIR	1	0	2.51219	0.921153
ELCATONIN	1	0	32.5173	3.48177
ELDECALCITOL	1	0	6.90217	1.93184
ELECTROLYTES NOS	1	0	3.10598	1.13333
ELECTROLYTES WITH CARBOHYDRATES	1	0	1125.11	7.02564
ELENBECESTAT	1	0	170.471	5.13856
ELETRIPTAN	1	0	2.67467	0.983826
ELEXACAFTOR	1	0	12.0976	2.49301
ELIGLUSTAT	1	0	17.4162	2.8574
ELOBIXIBAT	1	0	375.036	5.92702
ELOSULFASE ALFA	1	0	81.5294	4.40096
ELOTUZUMAB	1	0	2.77497	1.02064
ELTROMBOPAG	1	0	0.632808	-0.457588
ELVITEGRAVIR	1	0	2.05053	0.718099
EMEDASTINE	1	0	330.915	5.80186
EMEPRONIUM	1	0	803.65	6.68916
EMIBETUZUMAB	1	0	1125.11	7.02564
EMICIZUMAB	1	0	45.7359	3.82288
EMPAGLIFLOZIN	1	0	1.23993	0.215056
EMSER SALT	1	0	803.65	6.68916
EMULSIFYING WAX	1	0	193.984	5.26778
ENADENOTUCIREV	1	0	1875.18	7.53646
ENALAPRILAT	1	0	119.692	4.78492
ENASIDENIB	1	0	9.42269	2.24312
ENBUCRILATE	1	0	193.984	5.26778
ENCORAFENIB	1	0	4.15136	1.42343
ENFORTUMAB VEDOTIN	1	0	63.2081	4.14643
ENFUVIRTIDE	1	0	3.26463	1.18315
ENOCITABINE	1	0	181.469	5.20109
ENOXACIN	1	0	225.022	5.4162
ENOXOLONE	1	0	37.755	3.63112
ENTACAPONE	1	0	0.98573	-0.0143725
ENTECAVIR	1	0	1.99808	0.692185
ENTEROCOCCUS FAECALIS	1	0	3.21242	1.16703
ENTEROCOCCUS FAECIUM	1	0	50.6803	3.92554
ENTEROGASTRONE	1	0	106.142	4.66478
ENTINOSTAT	1	0	125.012	4.82841
ENTRECTINIB	1	0	110.305	4.70325
ENVIOMYCIN	1	0	244.589	5.49958
ENZASTAURIN	1	0	110.305	4.70325
ENZYMES NOS	1	0	13.6871	2.61646
EPACADOSTAT	1	0	20.9125	3.04035
EPALRESTAT	1	0	23.9382	3.17547
EPERISONE	1	0	17.309	2.85123
EPHEDRA DISTACHYA	1	0	432.734	6.07012
EPHEDRA NOS	1	0	296.081	5.69063
EPHEDRA SPP.	1	0	38.2687	3.64463
EPHEDRINE	1	0	3.84487	1.34674
EPICOCCUM NIGRUM	1	0	432.734	6.07012
EPIMEDIUM BREVICORNU	1	0	1125.11	7.02564
EPIMEDIUM SPP.	1	0	432.734	6.07012
EPIRIZOLE	1	0	12.1499	2.49732
EPITIZIDE	1	0	511.414	6.23718
EPLERENONE	1	0	1.90598	0.644995
EPOETIN NOS	1	0	95.348	4.55753
EPRATUZUMAB	1	0	1875.18	7.53646
EPRAZINONE	1	0	16.8932	2.82691
EPROSARTAN	1	0	8.61459	2.15346
EPTACOG ALFA (ACTIVATED)	1	0	3.27604	1.18664
EPTIFIBATIDE	1	0	1.83029	0.604477
EPZ 5687	1	0	244.589	5.49958
EQUISETUM ARVENSE	1	0	31.0801	3.43657
ERAVACYCLINE	1	0	244.589	5.49958
ERDAFITINIB	1	0	267.883	5.59055
ERENUMAB	1	0	0.792546	-0.232505
ERGOCALCIFEROL	1	0	1.12275	0.115777
ERGOMETRINE	1	0	106.142	4.66478
ERGOT ALKALOIDS	1	0	1125.11	7.02564
ERGOTAMINE	1	0	24.1437	3.18402
ERIBULIN	1	0	1.91376	0.64907
ERTAPENEM	1	0	1.09604	0.091705
ERTUGLIFLOZIN	1	0	14.1698	2.65111
ERYTHROMYCIN	1	0	1.22181	0.20033
ERYTHROPOIETIN	1	0	9.42269	2.24312
ERYTHROPOIETIN HUMAN	1	0	0.697529	-0.360211
ESCHERICHIA COLI	1	0	17.309	2.85123
ESCIN	1	0	55.6982	4.01995
ESCITALOPRAM	1	0	1.017	0.0168594
ESCULOSIDE	1	0	130.826	4.87387
ESDEPALLETHRINE	1	0	803.65	6.68916
ESFLURBIPROFEN	1	0	432.734	6.07012
ESKETAMINE	1	0	12.1499	2.49732
ESLICARBAZEPINE	1	0	3.27986	1.1878
ESMOLOL	1	0	14.3873	2.66634
ESTAZOLAM	1	0	4.96484	1.60238
ESTERIFIED OESTROGENS	1	0	225.022	5.4162
ESTERS OF UNSATURATED FATTY ACIDS	1	0	625.061	6.43785
ESTRAMUSTINE	1	0	7.43103	2.00566
ESTRIOL	1	0	25.9239	3.25516
ESTROGEN NOS	1	0	24.5654	3.20134
ESTROGENS	1	0	225.022	5.4162
ESTROGENS CONJUGATED	1	0	0.95557	-0.0454473
ESTROGENS ESTERIFIED	1	0	22.4122	3.10961
ESTROPIPATE	1	0	181.469	5.20109
ETACRYNIC ACID	1	0	83.9631	4.43038
ETAMSILATE	1	0	15.1629	2.71885
ETELCALCETIDE	1	0	7.43103	2.00566
ETEPLIRSEN	1	0	57.995	4.06036
ETHACRIDINE	1	0	803.65	6.68916
ETHAMBUTOL	1	0	0.85865	-0.152393
ETHANOL	1	0	1.68345	0.520845
ETHANOLAMINE ACETYLLEUCINATE	1	0	244.589	5.49958
ETHANOLAMINE TENOATE	1	0	67.7774	4.21623
ETHCHLORVYNOL	1	0	1125.11	7.02564
ETHENZAMIDE	1	0	170.471	5.13856
ETHIODIZED OIL	1	0	10.3981	2.34162
ETHIONAMIDE	1	0	5.17496	1.64383
ETHOSUXIMIDE	1	0	12.5848	2.53249
ETHOTOIN	1	0	803.65	6.68916
ETHYL CHLORIDE	1	0	144.245	4.97151
ETHYL ETHER	1	0	244.589	5.49958
ETHYL LOFLAZEPATE	1	0	5.38296	1.68324
ETHYL NICOTINATE	1	0	432.734	6.07012
ETHYLENE OXIDE	1	0	625.061	6.43785
ETHYLMORPHINE	1	0	16.9953	2.83294
ETIDRONIC ACID	1	0	20.9125	3.04035
ETIFOXINE	1	0	11.9435	2.48019
ETILEFRINE	1	0	45.7359	3.82288
ETIMICIN	1	0	64.6612	4.16916
ETODOLAC	1	0	1.7918	0.583223
ETOFENAMATE	1	0	296.081	5.69063
ETOFYLLINE	1	0	432.734	6.07012
ETOMIDATE	1	0	5.33193	1.67371
ETRAVIRINE	1	0	2.52572	0.926528
ETRETINATE	1	0	36.2935	3.59164
ETROLIZUMAB	1	0	625.061	6.43785
ETYNODIOL	1	0	73.0588	4.29126
EUCALYPTUS GLOBULUS	1	0	25.4546	3.2369
EUCALYPTUS SPP.	1	0	137.208	4.9215
EUGENOL	1	0	75.007	4.31758
EUPATILIN	1	0	33.2869	3.50517
EUPATORIUM PERFOLIATUM	1	0	95.348	4.55753
EUPATORIUM TRIPLINERVE	1	0	267.883	5.59055
EUPHORBIA ANTISYPHILITICA	1	0	1875.18	7.53646
EUPHRASIA OFFICINALIS	1	0	130.826	4.87387
EUPHRASIA STRICTA	1	0	1125.11	7.02564
EUPOLYPHAGA STELEOPHAGA	1	0	432.734	6.07012
EUTERPE OLERACEA	1	0	625.061	6.43785
EVOCALCET	1	0	375.036	5.92702
EVOGLIPTIN	1	0	1875.18	7.53646
FACTOR I (FIBRINOGEN)	1	0	4.9128	1.59184
FACTOR II (PROTHROMBIN)	1	0	9.95639	2.29821
FACTOR IX	1	0	6.27118	1.83596
FACTOR IX COMPLEX HUMAN	1	0	73.0588	4.29126
FACTOR VII (PROCONVERTIN)	1	0	9.81737	2.28415
FACTOR VIIA	1	0	73.0588	4.29126
FACTOR VIIA, RECOMBINANT	1	0	1875.18	7.53646
FACTOR VIII (ANTIHAEMOPHILIC FACTOR)	1	0	5.55301	1.71434
FACTOR VIII INHIBITOR BYPASSING FRACTION	1	0	7.31507	1.98994
FACTOR VIII, RECOMBINANT	1	0	71.2092	4.26562
FACTOR X (STUART PROWER FACTOR)	1	0	9.45437	2.24648
FACTOR XIII (FIBRIN STABILISING FACTOR)	1	0	36.2935	3.59164
FADROZOLE	1	0	432.734	6.07012
FALECALCITRIOL	1	0	181.469	5.20109
FALLOPIA JAPONICA	1	0	625.061	6.43785
FALLOPIA MULTIFLORA	1	0	137.208	4.9215
FAMCICLOVIR	1	0	3.1477	1.14667
FARLETUZUMAB	1	0	193.984	5.26778
FAROPENEM	1	0	35.3805	3.56616
FASUDIL	1	0	106.142	4.66478
FATS NOS	1	0	18.8142	2.93461
FATTY ACIDS NOS	1	0	44.2953	3.79088
FEDRATINIB	1	0	92.2218	4.5242
FELBAMATE	1	0	27.4414	3.31205
FELBINAC	1	0	25.4546	3.2369
FELODIPINE	1	0	2.40271	0.876598
FELYPRESSIN	1	0	625.061	6.43785
FENCHONE	1	0	375.036	5.92702
FENFLURAMINE	1	0	803.65	6.68916
FENOFIBRIC ACID	1	0	511.414	6.23718
FENOLDOPAM	1	0	119.692	4.78492
FENOPROFEN	1	0	130.826	4.87387
FENOTEROL	1	0	7.55073	2.02164
FENOVERINE	1	0	1125.11	7.02564
FENPIVERINIUM	1	0	1125.11	7.02564
FENRETINIDE	1	0	75.007	4.31758
FENSPIRIDE	1	0	16.4007	2.79732
FENTICONAZOLE	1	0	170.471	5.13856
FENYRAMIDOL	1	0	225.022	5.4162
FERRIC AMMONIUM CITRATE	1	0	803.65	6.68916
FERRIC FERROCYANIDE	1	0	432.734	6.07012
FERRIC HYDROXIDE	1	0	330.915	5.80186
FERRIC SUBSULFATE	1	0	432.734	6.07012
FERRIPROTINATE	1	0	803.65	6.68916
FERRITIN	1	0	625.061	6.43785
FERROUS OXALATE	1	0	54.6167	4.00034
FERROUS PHOSPHATE	1	0	803.65	6.68916
FERULA ASSA-FOETIDA	1	0	803.65	6.68916
FERUMOXSIL	1	0	170.471	5.13856
FERUMOXYTOL	1	0	0.72619	-0.319943
FESOTERODINE	1	0	1.501	0.406135
FEVIPIPRANT	1	0	1125.11	7.02564
FEXOFENADINE	1	0	1.39758	0.334744
FIBRATES	1	0	1875.18	7.53646
FIBRE, DIETARY	1	0	66.1826	4.19242
FIBRINOLYSIN	1	0	625.061	6.43785
FIBRONECTIN	1	0	267.883	5.59055
FICUS CARICA	1	0	181.469	5.20109
FIDAXOMICIN	1	0	6.48818	1.86998
FIGITUMUMAB	1	0	296.081	5.69063
FILANESIB	1	0	1875.18	7.53646
FILGOTINIB	1	0	181.469	5.20109
FILGRASTIM	1	0	0.540211	-0.615796
FILIBUVIR	1	0	803.65	6.68916
FILIPENDULA ULMARIA	1	0	803.65	6.68916
FIMASARTAN	1	0	193.984	5.26778
FINERENONE	1	0	432.734	6.07012
FISH OIL	1	0	8.07075	2.08825
FLAVINE ADENINE DINUCLEOTIDE	1	0	26.165	3.26442
FLAVOCOXID	1	0	511.414	6.23718
FLAVOXATE	1	0	16.9953	2.83294
FLECAINIDE	1	0	1.67144	0.513686
FLEROXACIN	1	0	296.081	5.69063
FLIBANSERIN	1	0	31.0801	3.43657
FLOCTAFENINE	1	0	119.692	4.78492
FLOMOXEF	1	0	15.9361	2.76858
FLOPROPIONE	1	0	144.245	4.97151
FLORBETAPIR (18F)	1	0	330.915	5.80186
FLOXURIDINE	1	0	511.414	6.23718
FLUCICLOVINE (18F)	1	0	330.915	5.80186
FLUCLOXACILLIN	1	0	3.40289	1.22463
FLUCONAZOLE	1	0	0.76791	-0.264083
FLUCYTOSINE	1	0	15.7575	2.75732
FLUDEOXYGLUCOSE (18F)	1	0	86.5466	4.46068
FLUDIAZEPAM	1	0	98.6936	4.59202
FLUDROCORTISONE	1	0	9.05852	2.20371
FLUDROXYCORTIDE	1	0	102.282	4.62774
FLUFENAMIC ACID	1	0	1125.11	7.02564
FLUINDIONE	1	0	1.05531	0.0538299
FLUMAZENIL	1	0	13.8217	2.62624
FLUMEDROXONE	1	0	803.65	6.68916
FLUMETASONE	1	0	152.042	5.02415
FLUNARIZINE	1	0	48.9175	3.89014
FLUNISOLIDE	1	0	15.1629	2.71885
FLUNOXAPROFEN	1	0	1125.11	7.02564
FLUOCINOLONE ACETONIDE	1	0	2.79427	1.02757
FLUOCINONIDE	1	0	13.1128	2.57359
FLUOCORTOLONE	1	0	432.734	6.07012
FLUORESCEIN	1	0	3.2533	1.17967
FLUORIDE	1	0	1125.11	7.02564
FLUORINE	1	0	7.41145	2.00303
FLUOROMETHOLONE	1	0	9.08779	2.20693
FLUOXYMESTERONE	1	0	803.65	6.68916
FLUPENTIXOL	1	0	30.0828	3.40395
FLUPHENAZINE	1	0	6.75302	1.90999
FLUPIRTINE	1	0	11.893	2.47595
FLUPREDNIDENE	1	0	244.589	5.49958
FLUPREDNISOLONE	1	0	803.65	6.68916
FLURAZEPAM	1	0	1.77037	0.571188
FLURBIPROFEN	1	0	3.19418	1.16133
FLUSPIRILENE	1	0	144.245	4.97151
FLUTAMIDE	1	0	8.80334	2.17513
FLUTAZOLAM	1	0	1125.11	7.02564
FLUTEMETAMOL (18F)	1	0	98.6936	4.59202
FLUTOPRAZEPAM	1	0	375.036	5.92702
FLUTRIMAZOLE	1	0	803.65	6.68916
FLUVASTATIN	1	0	1.37007	0.314863
FLUVOXAMINE	1	0	1.51068	0.412562
FOENICULUM VULGARE	1	0	106.142	4.66478
FOLIC ACID	1	0	0.874507	-0.134095
FOLLITROPIN ALFA	1	0	8.85879	2.18141
FOLLITROPIN BETA	1	0	10.8808	2.387
FOMINOBEN	1	0	95.348	4.55753
FORETINIB	1	0	1875.18	7.53646
FORMALDEHYDE SOLUTION	1	0	160.73	5.07972
FORODESINE	1	0	98.6936	4.59202
FORSYTHIA SPP.	1	0	330.915	5.80186
FORSYTHIA SUSPENSA	1	0	160.73	5.07972
FOSAMPRENAVIR	1	0	2.35838	0.857974
FOSCARNET	1	0	3.02577	1.10717
FOSFLUCONAZOLE	1	0	9.26745	2.22651
FOSFOCREATININE	1	0	375.036	5.92702
FOSFOMYCIN	1	0	3.00958	1.1018
FOSINOPRIL	1	0	4.4965	1.5033
FOSPHENYTOIN	1	0	3.75253	1.32243
FOSPROPOFOL	1	0	296.081	5.69063
FOSTAMATINIB	1	0	22.7752	3.12567
FOSTEMSAVIR	1	0	625.061	6.43785
FOTEMUSTINE	1	0	98.6936	4.59202
FRAMYCETIN	1	0	54.6167	4.00034
FREMANEZUMAB	1	0	6.47325	1.86768
FRITILLARIA THUNBERGII	1	0	1125.11	7.02564
FROVATRIPTAN	1	0	26.165	3.26442
FRUCTOOLIGOSACCHARIDES	1	0	181.469	5.20109
FRUCTOSE	1	0	7.88963	2.06555
FTIVAZIDE	1	0	1125.11	7.02564
FUCUS VESICULOSUS	1	0	267.883	5.59055
FUDOSTEINE	1	0	16.8932	2.82691
FULVESTRANT	1	0	1.26241	0.23302
[truncated: 2,242 more rows]
