# Supplementary material for: Analysis of Factors Associated with Hiccups Using the FAERS Database
Source: Pharmaceuticals (Basel). 2021 Dec 24;15(1):27. doi: 10.3390/ph15010027 (PMC8780603; doi:10.3390/ph15010027)
Supplement: Supplementary file 1 [file pharmaceuticals-15-00027-s001.zip › Supplementary S2. Scatter plot data in the male table.xlsx]

## Sheet: Sheet1
Drug name	P-value	(-logP)	ROR	LnROR
NICOTINE	<.0001	49.7135	29.2833	3.37702
DEXAMETHASONE	<.0001	25.332	7.23284	1.97863
APREPITANT	<.0001	13.6834	22.0181	3.09186
FLUOROURACIL	<.0001	12.5698	7.00325	1.94637
RIVAROXABAN	<.0001	8.58987	0.141878	-1.95279
DOCETAXEL	<.0001	7.61292	9.24168	2.22372
CAPECITABINE	<.0001	7.52344	5.74617	1.74853
GRANISETRON	<.0001	7.03661	10.798	2.37936
COSMETICS	<.0001	6.22122	0.033468	-3.39716
SUNITINIB	<.0001	5.97626	4.00804	1.3883
SERTRALINE	<.0001	5.65124	4.42471	1.48721
ARIPIPRAZOLE	<.0001	5.39806	4.00101	1.38655
CISPLATIN	<.0001	5.0642	6.45567	1.86496
FOSAPREPITANT	<.0001	5.0033	35.7066	3.57533
CODONOPSIS PILOSULA	<.0001	4.846	542.651	6.29647
IRINOTECAN	<.0001	4.804	6.0145	1.79417
METHYLPREDNISOLONE	<.0001	4.7882	3.75931	1.32424
ASTRAGALUS MONGHOLICUS	<.0001	4.73387	467.802	6.14805
ONDANSETRON	<.0001	4.49147	4.97723	1.60487
FLUDARABINE	<.0001	4.37903	10.7494	2.37485
PALONOSETRON	<.0001	4.01915	12.5628	2.53074
OXALIPLATIN	<.0001	4.01902	3.38192	1.21844
ADAPALENE	0.0001	3.911	0.0524615	-2.94767
GEMCITABINE	0.0002	3.61281	4.75487	1.55917
PREDNISONE	0.0003	3.55494	3.60458	1.2822
LEVOFOLINIC ACID	0.0004	3.42158	7.12035	1.96296
NINTEDANIB	0.0005	3.26458	4.24826	1.44651
FOLINIC ACID	0.0006	3.20792	4.67084	1.54134
BEVACIZUMAB	0.0008	3.1202	3.42664	1.23158
DEXRAZOXANE	0.0009	3.04644	59.2394	4.08159
BORTEZOMIB	0.0009	3.04202	3.60961	1.2836
ANTITHYMOCYTE IMMUNOGLOBULIN	0.0009	3.04182	5.03799	1.61701
PLATYCODON GRANDIFLORUS	0.0015	2.8309	1626.55	7.39422
ENZALUTAMIDE	0.0019	2.72538	0.0698723	-2.66109
MEGESTROL	0.0019	2.72353	14.7672	2.69241
ELUXADOLINE	0.0021	2.67294	37.9988	3.63755
ATROPA BELLADONNA	0.0022	2.65177	13.9232	2.63356
AMINO ACIDS NOS	0.0023	2.63936	13.7818	2.62335
AFLIBERCEPT	0.0024	2.62185	13.5847	2.60895
CANTHARIDIN	0.0026	2.5881	739.342	6.60576
LENTINAN	0.0026	2.5881	739.342	6.60576
SORAFENIB	0.0029	2.53769	2.43428	0.88965
FAMOTIDINE	0.0029	2.53032	4.07819	1.40565
PRAZEPAM	0.003	2.51879	31.621	3.45382
LENALIDOMIDE	0.003	2.51825	2.13061	0.756407
ENDOSTATIN	0.0041	2.39212	428.039	6.05921
ALBENDAZOLE	0.0044	2.35953	26.1372	3.26336
RIBONUCLEIC ACID	0.0044	2.35442	387.274	5.95913
CODEINE	0.0049	2.3125	5.15357	1.63969
RIBAVIRIN	0.0055	2.2592	0.331312	-1.1047
GLYCYRRHIZIC ACID	0.0056	2.25448	10.0071	2.3033
SALICYLIC ACID	0.0061	2.21755	0.0824432	-2.49565
EXENATIDE	0.0064	2.19237	2.37967	0.866961
ELEUTHEROCOCCUS SENTICOSUS	0.0066	2.1788	246.446	5.50714
THEOBROMINE	0.007	2.1554	232.364	5.4483
CORTICOTROPIN	0.0074	2.12941	9.00184	2.19743
THYMOPENTIN	0.0077	2.1121	208.531	5.34009
RISPERIDONE	0.0081	2.09228	0.264458	-1.33007
ALGINIC ACID	0.0083	2.07969	18.6585	2.9263
PANCRELIPASE	0.0085	2.07066	18.4554	2.91536
VISMODEGIB	0.0087	2.06145	8.49464	2.13944
CLARITHROMYCIN	0.009	2.04572	2.76665	1.01764
ORNITHINE	0.0099	2.00343	159.465	5.07182
DIFLORASONE	0.011	1.95792	142.679	4.9606
BETAMETHASONE	0.0114	1.94303	5.2737	1.66273
IVERMECTIN	0.0116	1.93487	15.6453	2.75017
PREGABALIN	0.0119	1.92307	0.101063	-2.29201
TENOFOVIR	0.012	1.91976	0.0991748	-2.31087
INDISETRON	0.0121	1.91676	129.09	4.86051
TESTOSTERONE	0.013	1.88481	0.207919	-1.57061
CINACALCET	0.0131	1.88149	7.27186	1.98401
VITAMINS NOS	0.0136	1.86494	7.16758	1.96957
BROTIZOLAM	0.0143	1.8461	7.05051	1.9531
ERDOSTEINE	0.0147	1.83378	105.619	4.65984
ADALIMUMAB	0.0151	1.82067	0.488926	-0.715543
NETUPITANT	0.0165	1.78302	93.4788	4.53773
CYCLOPHOSPHAMIDE	0.0167	1.77609	3.25205	1.17929
ZALTOPROFEN	0.0172	1.7643	89.3698	4.49278
TELAPREVIR	0.0176	1.75515	0.108571	-2.22035
RAMIPRIL	0.019	1.72153	2.83385	1.04164
NICERGOLINE	0.0194	1.7126	78.9576	4.36891
AFLIBERCEPT BETA	0.0197	1.70456	77.4537	4.34968
CYSTEINE	0.0203	1.69355	11.6228	2.45297
POTASSIUM	0.0207	1.68452	3.09672	1.13034
ETANERCEPT	0.0216	1.66517	0.300626	-1.20189
ORNIDAZOLE	0.023	1.63833	66.1188	4.19145
MORPHINE	0.0235	1.629	2.70893	0.996555
HOMATROPINE	0.0259	1.58705	58.5078	4.06916
QUETIAPINE	0.0267	1.57349	0.230401	-1.46793
ANTIBIOTICS-RESISTANT LACTIC ACID BACTERIAE	0.0323	1.49036	46.4717	3.83884
GEFITINIB	0.0324	1.48915	3.81049	1.33776
ASTRAGALUS SPP.	0.0352	1.45361	42.5787	3.75135
PEGINTERFERON ALFA-2A	0.036	1.44336	0.258497	-1.35287
CLOPIDOGREL	0.0361	1.44263	0.256487	-1.36068
ALIMEMAZINE	0.0382	1.41739	8.20494	2.10474
EMTRICITABINE	0.0386	1.41397	0.127182	-2.06214
FINASTERIDE	0.0387	1.41275	0.126726	-2.06572
PEMETREXED	0.0387	1.41207	3.59606	1.27984
DICLOFENAMIDE	0.0395	1.40391	37.8255	3.63298
PEGINTERFERON ALFA-2B	0.04	1.39796	0.122905	-2.09634
TACROLIMUS	0.0403	1.39509	0.122346	-2.1009
MECOBALAMIN	0.0403	1.39508	7.97334	2.0761
DEFLAZACORT	0.0416	1.38112	35.8259	3.57867
ETOPOSIDE	0.0417	1.3803	3.51021	1.25567
CETUXIMAB	0.0422	1.37465	2.60441	0.957205
COBAMAMIDE	0.043	1.36659	34.6062	3.54403
ROLAPITANT	0.043	1.36659	34.6062	3.54403
CEFDINIR	0.0436	1.36028	7.62366	2.03126
DULAGLUTIDE	0.0438	1.35846	4.53271	1.51132
LOXOPROFEN	0.0442	1.35426	3.44092	1.23574
GLYCINE	0.0451	1.34563	7.48065	2.01232
FLUNITRAZEPAM	0.0492	1.3083	7.12676	1.96386
PRANLUKAST	0.0497	1.30377	29.7891	3.39414
MIDODRINE	0.05	1.30071	29.5724	3.38684
TINZAPARIN	0.0508	1.29392	6.9944	1.94511
DOXIFLURIDINE	0.0511	1.29167	28.941	3.36526
WARFARIN	0.0517	1.28685	0.268762	-1.31393
SIMVASTATIN	0.0525	1.28006	0.264891	-1.32844
ITRACONAZOLE	0.0527	1.27786	4.19792	1.43459
PEGVISOMANT	0.0546	1.26291	27.0179	3.2965
PARACETAMOL	0.0549	1.26017	1.68052	0.519103
MELPHALAN	0.055	1.25925	6.68405	1.89972
AMINOPHYLLINE	0.0556	1.25466	26.4898	3.27676
DIETARY SUPPLEMENT	0.0556	1.25466	26.4898	3.27676
VARENICLINE	0.056	1.25187	0.354108	-1.03815
GANCICLOVIR	0.0565	1.24807	6.58663	1.88504
LAMOTRIGINE	0.0566	1.2475	0.142299	-1.94983
MONTELUKAST	0.0567	1.24613	0.141506	-1.95541
LORATADINE	0.0569	1.24497	3.16021	1.15064
MELPERONE	0.0577	1.23865	25.4933	3.23842
CICLESONIDE	0.0581	1.23604	25.3344	3.23216
ASCORBIC ACID	0.06	1.22176	3.97631	1.38035
CARMELLOSE	0.0612	1.21327	23.9892	3.1776
CREATINE PHOSPHATE	0.0626	1.20354	23.4361	3.15428
TRAMADOL	0.0649	1.18793	2.19412	0.785782
MEROPENEM	0.0661	1.18006	3.00085	1.0989
LACTOMIN	0.0709	1.14963	20.588	3.02471
PSEUDOEPHEDRINE	0.0716	1.14538	3.68881	1.3053
CLOZAPINE	0.0716	1.14524	0.299774	-1.20473
RANITIDINE	0.0716	1.14522	2.51596	0.922653
LAFUTIDINE	0.0729	1.1372	19.9809	2.99478
IMIDAPRIL	0.0736	1.13315	19.7865	2.985
NEVIRAPINE	0.074	1.1306	5.63404	1.72883
URSODEOXYCHOLIC ACID	0.0747	1.12642	3.61986	1.28644
IBUPROFEN	0.075	1.12518	0.281594	-1.26729
PANAX GINSENG	0.076	1.11926	19.1346	2.9515
DABIGATRAN	0.0768	1.11464	0.373837	-0.983936
DEXKETOPROFEN	0.077	1.11345	18.8682	2.93748
IFOSFAMIDE	0.0772	1.11233	5.49696	1.7042
TROPISETRON	0.0824	1.08381	17.5641	2.86586
NATALIZUMAB	0.0831	1.08045	0.162746	-1.81556
NAPROXEN	0.0836	1.07789	0.160021	-1.83245
AMIODARONE	0.0845	1.07311	0.156889	-1.85222
CEFDITOREN	0.0852	1.06979	16.9773	2.83188
PHENYTOIN	0.0883	1.05384	3.36443	1.21326
LORAZEPAM	0.0907	1.04225	2.33758	0.849117
SALBUTAMOL	0.0911	1.04036	2.67507	0.983977
IDELALISIB	0.0922	1.03528	3.30121	1.19429
CABERGOLINE	0.0936	1.02889	15.3726	2.73258
PROTIONAMIDE	0.0946	1.02426	15.2001	2.72131
TROPICAMIDE	0.0952	1.0212	15.0873	2.71386
NATEGLINIDE	0.0969	1.01365	14.8125	2.69547
NIVOLUMAB	0.1005	0.997627	0.327927	-1.11496
LISINOPRIL	0.1032	0.98614	0.309984	-1.17124
PEGFILGRASTIM	0.1043	0.981686	4.59504	1.52498
LIMAPROST	0.1045	0.980701	13.6672	2.615
MOMETASONE	0.1048	0.979744	4.58261	1.52227
CAPTOPRIL	0.1049	0.97933	13.6214	2.61164
IBRUTINIB	0.1049	0.979102	0.305151	-1.18695
ATORVASTATIN	0.106	0.974507	0.391626	-0.937447
AZACITIDINE	0.1061	0.974398	3.09952	1.13125
TASIMELTEON	0.1069	0.971201	13.353	2.59174
EPINASTINE	0.1121	0.950324	12.6863	2.54053
HYDROCODONE	0.1152	0.938469	2.98445	1.09341
FUROSEMIDE	0.1209	0.917518	1.79407	0.584489
CARBOPLATIN	0.1229	0.910419	2.39125	0.871818
TAMSULOSIN	0.123	0.910208	0.188202	-1.67024
MINOCYCLINE	0.1233	0.909044	4.14783	1.42259
IMMUNOGLOBULIN HUMAN NORMAL	0.1235	0.908494	0.184721	-1.68891
METOPROLOL	0.1236	0.908028	0.184065	-1.69247
BUPRENORPHINE	0.1238	0.907248	0.18309	-1.69778
VEMURAFENIB	0.1267	0.897267	2.85594	1.0494
RASBURICASE	0.1268	0.897043	11.1242	2.40913
POVIDONE-IODINE	0.1277	0.893742	11.0337	2.40095
INFLIXIMAB	0.129	0.889563	0.171597	-1.76261
CARBOHYDRATES NOS	0.1297	0.887226	10.8569	2.3848
CITALOPRAM	0.1308	0.883378	0.169057	-1.77752
SENNOSIDE A+B	0.1322	0.878923	3.97274	1.37946
ANAGRELIDE	0.1335	0.874521	10.5198	2.35325
VINBLASTINE	0.1341	0.872445	10.4656	2.34809
ACETYLSALICYLIC ACID	0.1353	0.868818	0.471838	-0.75112
CLINDAMYCIN	0.1384	0.858948	2.73962	1.00782
LENVATINIB	0.1385	0.858678	2.28288	0.825439
OLODATEROL	0.1411	0.850331	9.90464	2.293
HEPARIN	0.143	0.844635	0.343855	-1.06753
ETORICOXIB	0.1437	0.842604	9.71528	2.2737
GIMERACIL	0.1443	0.840697	9.66906	2.26893
OTERACIL	0.1443	0.840697	9.66906	2.26893
TRASTUZUMAB	0.1449	0.8388	9.62329	2.26419
GLUCOSE	0.1461	0.835471	0.33434	-1.0956
METHADONE	0.1473	0.831678	3.70956	1.31091
UREA	0.1565	0.805349	8.84829	2.18022
HYDROMORPHONE	0.1577	0.802179	3.55203	1.26752
MAGNESIUM SULFATE	0.1589	0.798999	3.53534	1.26281
PARECOXIB	0.1603	0.795122	8.62306	2.15444
VINCRISTINE	0.1659	0.780228	2.50977	0.92019
ICODEXTRIN	0.1665	0.778609	3.42975	1.23249
AMISULPRIDE	0.1671	0.777089	8.23859	2.10883
MEMANTINE	0.172	0.764553	2.46539	0.90235
BUSULFAN	0.175	0.756874	7.8262	2.05748
SULPIRIDE	0.1769	0.752367	7.73683	2.04599
ACARBOSE	0.1778	0.750134	7.69291	2.0403
CIPROFLOXACIN	0.1799	0.744931	0.494951	-0.703297
TRETINOIN	0.1817	0.740618	7.50819	2.01599
LOMITAPIDE	0.182	0.739896	7.49435	2.01415
CARBIDOPA	0.1828	0.737977	0.223511	-1.49829
BISOPROLOL	0.1829	0.737758	0.221821	-1.50589
ABACAVIR	0.1833	0.736803	0.218162	-1.52252
MACITENTAN	0.1837	0.735833	0.215823	-1.5333
LEVODOPA	0.1861	0.730315	0.207938	-1.57052
VIGABATRIN	0.1868	0.728545	7.27961	1.98508
NICOTINIC ACID	0.1875	0.727032	0.204749	-1.58597
TERBINAFINE	0.1876	0.726842	2.36043	0.858844
DARATUMUMAB	0.1876	0.72671	3.17125	1.15413
METHYLPHENIDATE	0.1878	0.726319	0.204129	-1.589
FENTANYL	0.1881	0.725559	1.7866	0.580312
ABIRATERONE	0.1922	0.716212	0.196944	-1.62483
METFORMIN	0.1927	0.71513	0.454112	-0.789412
TRAMETINIB	0.1929	0.714577	2.32683	0.844506
VOGLIBOSE	0.1952	0.709521	6.93201	1.93615
CYTARABINE	0.1953	0.70937	2.31264	0.838389
CLEMASTINE	0.1976	0.704269	6.83871	1.9226
INSULIN	0.2029	0.692736	6.6377	1.89277
STAVUDINE	0.2058	0.686491	6.53105	1.87657
ZOLEDRONIC ACID	0.206	0.686156	2.02298	0.704574
ETIZOLAM	0.2096	0.678537	6.39742	1.8559
EICOSAPENTAENOIC ACID	0.2099	0.677933	6.38737	1.85432
BOSUTINIB	0.2152	0.667235	6.21167	1.82643
TEGAFUR	0.2155	0.66665	6.20219	1.8249
DEXTROMETHORPHAN	0.2204	0.656792	2.84492	1.04553
AMANTADINE	0.2207	0.656295	6.0364	1.79781
AZELASTINE	0.2209	0.655729	6.02745	1.79632
DESMOPRESSIN	0.2227	0.652352	5.97429	1.78747
ALOGLIPTIN	0.2304	0.637561	5.74625	1.74855
DACLATASVIR	0.2347	0.62944	2.72364	1.00197
PEMBROLIZUMAB	0.238	0.623424	2.08476	0.734653
ARMODAFINIL	0.2383	0.622884	5.52744	1.70973
AMITRIPTYLINE	0.2457	0.60958	2.63772	0.969914
MOSAPRIDE	0.2464	0.608339	5.31772	1.67104
FEBUXOSTAT	0.2495	0.602912	2.60926	0.959067
SODIUM BICARBONATE	0.2543	0.594715	2.57454	0.945671
BENDAMUSTINE	0.2567	0.590558	2.55704	0.938851
ALLOPURINOL	0.2597	0.585485	1.72262	0.543847
MAGNESIUM HYDROXIDE	0.2629	0.580161	4.93065	1.59547
DESLORATADINE	0.2735	0.563088	4.7079	1.54924
LOSARTAN	0.2735	0.56305	0.274804	-1.2917
CANAGLIFLOZIN	0.2736	0.562928	0.271161	-1.30504
EZETIMIBE	0.2739	0.562415	0.266661	-1.32178
CETIRIZINE	0.2748	0.560967	0.260336	-1.34578
OXYBUTYNIN	0.2748	0.560964	4.68078	1.54347
NALOXONE	0.2752	0.560391	0.258541	-1.3527
APREMILAST	0.2755	0.559861	0.257063	-1.35843
PANOBINOSTAT	0.2767	0.558015	4.64335	1.53544
DULOXETINE	0.2773	0.55703	0.428578	-0.847282
BEDAQUILINE	0.278	0.555925	4.61697	1.52974
BECLOMETASONE	0.2786	0.555093	4.60651	1.52747
DICLOFENAC	0.2806	0.55198	0.41652	-0.87582
ROSIGLITAZONE	0.2864	0.543034	0.232927	-1.45703
ISOTRETINOIN	0.2871	0.541928	0.231886	-1.46151
RALTEGRAVIR	0.2871	0.541907	2.35761	0.857649
ROPIVACAINE	0.2883	0.540086	4.42109	1.48639
DELAMANID	0.2962	0.528431	4.28136	1.45427
ACICLOVIR	0.3065	0.513509	1.91391	0.649151
LACTULOSE	0.3083	0.511022	4.07937	1.40594
LEVOFLOXACIN	0.3207	0.493883	1.45816	0.377175
LOPINAVIR	0.3232	0.490515	2.15705	0.768743
FORMOTEROL	0.3247	0.488535	2.14952	0.765244
ACETYLCYSTEINE	0.3247	0.488499	3.8295	1.34273
GLIBENCLAMIDE	0.3247	0.488499	3.8295	1.34273
BENAZEPRIL	0.326	0.486836	3.81154	1.33803
POTASSIUM SULFATE	0.3294	0.482228	3.76213	1.32499
HYDROCORTISONE	0.3369	0.47253	2.08915	0.736757
ASENAPINE	0.3424	0.465418	3.58616	1.27708
EVEROLIMUS	0.3424	0.465406	0.54831	-0.600915
MAGNESIUM CHLORIDE	0.3433	0.464326	0.543835	-0.60911
CLOFAZIMINE	0.3535	0.451588	3.44626	1.23729
FINGOLIMOD	0.3576	0.4466	1.6506	0.501137
APOMORPHINE	0.3602	0.443491	3.36631	1.21382
AMIKACIN	0.3609	0.442638	3.35797	1.21134
TRIAMCINOLONE	0.3614	0.44207	3.35243	1.20968
DOXORUBICIN	0.3747	0.426313	1.91969	0.652163
LIRAGLUTIDE	0.3788	0.421645	1.90296	0.643408
CARFILZOMIB	0.3806	0.419488	3.13756	1.14345
TEICOPLANIN	0.3822	0.417667	3.12069	1.13805
INTERFERON BETA-1A	0.3824	0.417457	0.508309	-0.676665
TEMOZOLOMIDE	0.3832	0.416597	1.88494	0.633894
FLUTICASONE	0.3833	0.416503	0.49866	-0.69583
PROCHLORPERAZINE	0.3845	0.415086	3.0969	1.1304
LEVETIRACETAM	0.3854	0.414072	0.485086	-0.723429
ENOXAPARIN	0.3861	0.413279	0.481792	-0.730242
TAZOBACTAM	0.3863	0.413043	0.480876	-0.732146
VENLAFAXINE	0.3882	0.410912	0.473501	-0.747602
BRENTUXIMAB VEDOTIN	0.3897	0.409244	3.04355	1.11302
VALSARTAN	0.3932	0.405342	0.458782	-0.779181
ATROPINE	0.3967	0.401568	2.97447	1.09007
PROPRANOLOL	0.4055	0.391985	2.88984	1.0612
SOLIFENACIN	0.4084	0.388945	2.86337	1.052
DABRAFENIB	0.4127	0.384362	0.350195	-1.04927
TADALAFIL	0.4128	0.384259	0.346601	-1.05958
SALMETEROL	0.4133	0.383696	0.338184	-1.08416
PALIPERIDONE	0.4134	0.383655	0.337762	-1.08542
IRON	0.4136	0.383386	0.335247	-1.09289
OLMESARTAN	0.4138	0.383237	0.334003	-1.0966
OCTREOTIDE	0.4139	0.383154	0.333344	-1.09858
TOCILIZUMAB	0.4139	0.383089	0.332851	-1.10006
ATOMOXETINE	0.4145	0.382477	0.32872	-1.11255
LISDEXAMFETAMINE	0.4147	0.382276	0.327524	-1.11619
BOSENTAN	0.4158	0.381081	0.321445	-1.13493
ENALAPRIL	0.416	0.380857	0.320453	-1.13802
SIMEPREVIR	0.4163	0.380609	0.319392	-1.14134
ERLOTINIB	0.417	0.379837	1.53824	0.430639
SILDENAFIL	0.4176	0.379256	0.314191	-1.15775
FAMPRIDINE	0.4177	0.379089	0.313608	-1.15961
POMALIDOMIDE	0.42	0.376786	0.306421	-1.18279
ROTIGOTINE	0.4207	0.376027	2.75278	1.01261
DARBEPOETIN ALFA	0.4222	0.37449	0.300422	-1.20257
IOPROMIDE	0.4246	0.372004	0.294782	-1.22152
FLUOXETINE	0.4247	0.371913	0.29459	-1.22217
PROPOFOL	0.4252	0.371393	0.293501	-1.22587
OXYBATE SODIUM	0.4254	0.371207	0.293119	-1.22718
LEVOTHYROXINE	0.4343	0.362214	0.277458	-1.28209
FUMARIC ACID	0.4344	0.362138	0.277344	-1.2825
TOBRAMYCIN	0.4347	0.361855	2.63494	0.968859
METOCLOPRAMIDE	0.4366	0.359899	1.9247	0.654769
IXAZOMIB	0.4367	0.359777	2.61796	0.962394
GUAIFENESIN	0.4438	0.35284	2.56182	0.940719
AMBROXOL	0.4477	0.349049	2.53149	0.928808
TIOTROPIUM	0.4517	0.345103	1.79795	0.586646
HYDROCHLOROTHIAZIDE	0.4524	0.344525	0.620749	-0.476829
ROPINIROLE	0.4525	0.344344	2.49419	0.913962
TORASEMIDE	0.4525	0.344344	2.49419	0.913962
OLANZAPINE	0.4532	0.343674	0.611951	-0.491103
LACOSAMIDE	0.4618	0.335579	2.42567	0.886109
PYRAZINAMIDE	0.4663	0.331316	2.39281	0.872468
VILANTEROL	0.4671	0.330583	2.38718	0.870115
CEFTAZIDIME	0.4685	0.329305	2.3774	0.866009
ECULIZUMAB	0.4741	0.324085	2.33772	0.849178
INTERFERON BETA-1B	0.4771	0.321431	2.31772	0.840582
PACLITAXEL	0.4849	0.314357	1.60697	0.474353
PAROXETINE	0.502	0.299339	1.53208	0.426629
CHLORPHENAMINE	0.5093	0.293063	2.11056	0.746956
ROMIPLOSTIM	0.5114	0.291215	2.09748	0.740739
ROFECOXIB	0.5121	0.290603	2.09316	0.738675
MIRTAZAPINE	0.5209	0.28328	1.46001	0.378446
IRBESARTAN	0.5232	0.281333	2.02835	0.707221
RIVASTIGMINE	0.5257	0.279295	2.01426	0.700253
ZOLPIDEM	0.5307	0.275174	0.578086	-0.548032
DEFERASIROX	0.5307	0.275131	0.577591	-0.548889
PAZOPANIB	0.5312	0.274776	0.573744	-0.555572
CICLOSPORIN	0.535	0.271609	0.549967	-0.597896
SODIUM SULFATE	0.5371	0.269954	1.95041	0.668042
IOVERSOL	0.5388	0.268576	1.94109	0.66325
DEXCHLORPHENIRAMINE	0.539	0.268438	1.94016	0.662773
REBAMIPIDE	0.5405	0.267206	1.93186	0.658482
RABEPRAZOLE	0.5686	0.245166	1.78652	0.58027
INSULIN ASPART	0.5827	0.23452	1.71847	0.541435
CEFEPIME	0.5834	0.234061	1.71557	0.539743
CILASTATIN	0.5844	0.23326	1.71051	0.53679
LAMIVUDINE	0.5859	0.23217	1.33347	0.287781
TERIPARATIDE	0.5883	0.230429	1.69268	0.526313
APIXABAN	0.5972	0.223914	0.678437	-0.387964
PYRIDOXINE	0.5979	0.223381	1.64869	0.499981
MIDAZOLAM	0.6004	0.221556	1.63739	0.493101
OXYCODONE	0.6081	0.215999	1.38103	0.322831
DONEPEZIL	0.6126	0.212809	1.58373	0.459784
BICALUTAMIDE	0.6252	0.204012	1.53059	0.425653
GLIMEPIRIDE	0.6274	0.20248	1.52141	0.419638
IMIPENEM	0.6279	0.202099	1.51913	0.41814
INSULIN HUMAN	0.6319	0.199356	0.499954	-0.693239
PIRFENIDONE	0.6319	0.199354	0.497929	-0.697299
GADOPENTETIC ACID	0.6319	0.199321	0.491592	-0.710107
DARUNAVIR	0.6322	0.199167	0.480924	-0.732046
ESZOPICLONE	0.6327	0.198785	0.467615	-0.760109
ALENDRONIC ACID	0.6329	0.198679	0.464882	-0.765973
FENOFIBRATE	0.6331	0.198515	0.461076	-0.774192
ALISKIREN	0.6332	0.198493	0.460605	-0.775215
ATENOLOL	0.6333	0.198365	0.457952	-0.780991
DASATINIB	0.6334	0.198333	0.457332	-0.782345
FONDAPARINUX	0.6335	0.19827	0.456098	-0.785048
MINOXIDIL	0.634	0.197923	0.450024	-0.798455
LITHIUM	0.6349	0.197278	0.440635	-0.819539
SOMATROPIN	0.635	0.197212	0.439774	-0.821493
CANDESARTAN	0.6352	0.197123	0.438633	-0.824093
DILTIAZEM	0.6359	0.196578	0.432181	-0.838911
TOPIRAMATE	0.637	0.195831	0.424445	-0.856973
MACROGOL 3350	0.6372	0.195706	0.423249	-0.859795
VENETOCLAX	0.6376	0.195465	0.421007	-0.865105
DOLUTEGRAVIR	0.6377	0.195407	0.420483	-0.86635
DUTASTERIDE	0.6389	0.194579	0.413409	-0.883317
ISONIAZID	0.6389	0.194563	0.413283	-0.883623
IOHEXOL	0.6413	0.192908	0.401138	-0.913449
TOLVAPTAN	0.6421	0.192369	0.397598	-0.922315
CERTOLIZUMAB PEGOL	0.6427	0.192018	0.395387	-0.92789
AMLODIPINE	0.6458	0.189921	0.710401	-0.341925
AMBRISENTAN	0.6461	0.189697	0.382191	-0.961834
SECUKINUMAB	0.6494	0.187462	0.37127	-0.990826
DAPTOMYCIN	0.6507	0.186629	0.367533	-1.00094
IPILIMUMAB	0.6509	0.186515	0.367034	-1.0023
RIFAMPICIN	0.653	0.185119	0.361147	-1.01847
LEUPRORELIN	0.653	0.185096	0.361051	-1.01874
RUXOLITINIB	0.654	0.184404	0.358274	-1.02646
OSELTAMIVIR	0.6584	0.181513	1.74136	0.554666
SULFAMETHOXAZOLE	0.671	0.173281	0.804996	-0.216918
TRIMETHOPRIM	0.6726	0.172228	0.782781	-0.244903
VORICONAZOLE	0.676	0.170065	1.57111	0.451784
DASABUVIR	0.6772	0.169289	1.56132	0.445533
CABOZANTINIB	0.688	0.162401	1.48099	0.392708
DIAZEPAM	0.6971	0.156679	1.42153	0.351733
AMOXICILLIN	0.6973	0.15658	0.810923	-0.209582
HALOPERIDOL	0.7017	0.153871	1.39427	0.332372
INSULIN GLARGINE	0.7114	0.147876	1.33958	0.292356
PARITAPREVIR	0.7128	0.147058	1.33245	0.287021
OMBITASVIR	0.7133	0.146756	1.32983	0.285052
THALIDOMIDE	0.7279	0.137937	1.25736	0.229017
CLONAZEPAM	0.7294	0.137031	0.72297	-0.324387
SPIRONOLACTONE	0.7297	0.136835	0.713046	-0.338209
ALPRAZOLAM	0.73	0.136681	0.70695	-0.346796
DIPHENHYDRAMINE	0.7312	0.135985	0.686932	-0.375521
VALACICLOVIR	0.7329	0.134981	0.667024	-0.404929
CARBAMAZEPINE	0.7391	0.131284	0.620714	-0.476884
NILOTINIB	0.7395	0.131088	0.618817	-0.479945
ESCITALOPRAM	0.7561	0.121412	1.28793	0.253034
ROSUVASTATIN	0.7759	0.110195	0.80966	-0.21114
PIPERACILLIN	0.7767	0.10975	0.787636	-0.238719
VANCOMYCIN	0.7767	0.109722	0.786626	-0.240002
METHOTREXATE	0.7772	0.109471	0.778456	-0.250442
MYCOPHENOLIC ACID	0.7776	0.109232	0.771776	-0.25906
PANTOPRAZOLE	0.7853	0.104962	1.27128	0.240024
CLAVULANIC ACID	0.7931	0.100691	1.20082	0.183002
PREDNISOLONE	0.7954	0.0993945	1.18316	0.16819
VALPROIC ACID	0.7955	0.0993682	1.18282	0.167898
SITAGLIPTIN	0.816	0.0882995	1.16016	0.14856
CALCIUM CHLORIDE	0.8198	0.0862853	1.13055	0.122704
RITONAVIR	0.8241	0.0840025	0.894803	-0.111151
OMEPRAZOLE	0.8345	0.0785968	1.11819	0.111708
(6S)-5-METHYLTETRAHYDROFOLATE	1	0	541.717	6.29474
(RS)-3 METHYL-2-OXOVALERIANIC ACID CALCIUM	1	0	69.4505	4.24061
(RS)-3-METHYL-2-OXOBUTYRIC ACID CALCIUM	1	0	69.4505	4.24061
ABALOPARATIDE	1	0	42.993	3.76104
ABARELIX	1	0	22.0206	3.09198
ABATACEPT	1	0	0.785806	-0.241046
ABCIXIMAB	1	0	2.64726	0.973524
ABEMACICLIB	1	0	35.176	3.56036
ACALABRUTINIB	1	0	19.2094	2.9554
ACAMPROSATE	1	0	4.55181	1.51553
ACEBUTOLOL	1	0	10.5388	2.35506
ACECLOFENAC	1	0	17.4743	2.86073
ACEFYLLINE	1	0	386.94	5.95827
ACEGLUTAMIDE	1	0	100.318	4.60834
ACEMETACIN	1	0	38.1487	3.64149
ACENOCOUMAROL	1	0	1.43954	0.364324
ACEPROMAZINE	1	0	49.2466	3.89684
ACEPROMETAZINE	1	0	22.3846	3.10837
ACETARSOL	1	0	386.94	5.95827
ACETAZOLAMIDE	1	0	3.41519	1.22823
ACETIC ACID	1	0	45.9078	3.82664
ACETOHYDROXAMIC ACID	1	0	208.352	5.33923
ACETYLCARNITINE	1	0	117.764	4.76868
ACETYLCHOLINE	1	0	159.328	5.07097
ACETYLLEUCINE	1	0	69.4505	4.24061
ACEXAMIC ACID	1	0	142.557	4.95974
ACHILLEA MILLEFOLIUM	1	0	902.861	6.80557
ACHYRANTHES BIDENTATA	1	0	11.8275	2.47042
ACINETOBACTER CALCOACETICUS LYSATE	1	0	386.94	5.95827
ACITRETIN	1	0	3.37265	1.2157
ACLARUBICIN	1	0	57.629	4.05403
ACLIDINIUM	1	0	2.79481	1.02776
ACONITUM NAPELLUS	1	0	11.725	2.46173
ACONITUM SPP.	1	0	11.725	2.46173
ACOTIAMIDE	1	0	159.328	5.07097
ACOZIBOROLE	1	0	300.954	5.70696
ACRIVASTINE	1	0	41.6701	3.72978
ACTARIT	1	0	73.2046	4.29326
ADEFOVIR	1	0	1.29245	0.256539
ADEMETIONINE	1	0	23.9694	3.17678
ADENINE	1	0	13.6106	2.61085
ADENOSINE	1	0	2.92777	1.07424
ADIPIODONE MEGLUMINE	1	0	541.717	6.29474
ADRAFINIL	1	0	541.717	6.29474
AESCULUS HIPPOCASTANUM	1	0	541.717	6.29474
AFATINIB	1	0	0.622375	-0.474212
AFLOQUALONE	1	0	180.572	5.19613
AGALSIDASE ALFA	1	0	541.717	6.29474
AGALSIDASE BETA	1	0	1.16455	0.152336
AGOMELATINE	1	0	4.44716	1.49227
AKRITOIN	1	0	902.861	6.80557
ALACEPRIL	1	0	300.954	5.70696
ALANINE	1	0	2.82395	1.03814
ALANYL GLUTAMINE	1	0	9.11939	2.2104
ALBIGLUTIDE	1	0	4.81056	1.57081
ALBINTERFERON ALFA-2B	1	0	128.98	4.85966
ALBIZIA LEBBECK	1	0	180.572	5.19613
ALBUMIN HUMAN	1	0	0.698198	-0.359253
ALBUMIN TANNATE	1	0	12.0377	2.48805
ALBUTREPENONACOG ALFA	1	0	11.8275	2.47042
ALCAFTADINE	1	0	22.3846	3.10837
ALCLOMETASONE	1	0	159.328	5.07097
ALDEHYDES AND DERIVATIVES	1	0	902.861	6.80557
ALDESLEUKIN	1	0	4.53656	1.51217
ALDIOXA	1	0	21.327	3.05997
ALDOSTERONE	1	0	386.94	5.95827
ALDOSTERONE ANTAGONISTS	1	0	902.861	6.80557
ALECTINIB	1	0	3.96529	1.37758
ALEFACEPT	1	0	8.0849	2.09
ALEGLITAZAR	1	0	44.4026	3.7933
ALEMTUZUMAB	1	0	1.33392	0.288119
ALFACALCIDOL	1	0	2.41579	0.882027
ALFENTANIL	1	0	16.2186	2.78616
ALFUZOSIN	1	0	0.803065	-0.21932
ALGAE NOS	1	0	300.954	5.70696
ALGLUCOSIDASE ALFA	1	0	2.17165	0.775487
ALIROCUMAB	1	0	0.743073	-0.296961
ALISERTIB	1	0	902.861	6.80557
ALISMA PLANTAGO-AQUATICA VAR. ORIENT.	1	0	10.7054	2.37075
ALISPORIVIR	1	0	41.6701	3.72978
ALITRETINOIN	1	0	902.861	6.80557
ALIZAPRIDE	1	0	3.40659	1.22571
ALLANTOIN	1	0	87.3733	4.47019
ALLERGEN, COCKROACH	1	0	386.94	5.95827
ALLERGENS EXTRACT NOS	1	0	208.352	5.33923
ALLERGENS NOS	1	0	57.629	4.05403
ALLERGENS, HOUSE DUST & MITE	1	0	128.98	4.85966
ALLIUM CEPA	1	0	180.572	5.19613
ALLIUM SATIVUM	1	0	39.2544	3.67006
ALLYLESTRENOL	1	0	159.328	5.07097
ALLYSINE	1	0	386.94	5.95827
ALMAGATE	1	0	44.4026	3.7933
ALMASILATE	1	0	386.94	5.95827
ALMITRINE	1	0	300.954	5.70696
ALMOTRIPTAN	1	0	35.176	3.56036
ALOE AFRICANA	1	0	541.717	6.29474
ALOE VERA	1	0	159.328	5.07097
ALOSETRON	1	0	159.328	5.07097
ALOXIPRIN	1	0	902.861	6.80557
ALPELISIB	1	0	47.5186	3.86112
ALPHA-1-ANTITRYPSIN	1	0	3.17493	1.15529
ALPHA-AMYLASE SWINE PANCREAS	1	0	16.0267	2.77426
ALPHA-D-GALACTOSIDASE	1	0	300.954	5.70696
ALPROSTADIL	1	0	0.787177	-0.239302
ALTEPLASE	1	0	0.996472	-0.00353441
ALTHAEA OFFICINALIS	1	0	142.557	4.95974
ALTIZIDE	1	0	35.176	3.56036
ALUMINIUM ACETATE	1	0	386.94	5.95827
ALUMINIUM ACETOTARTRATE	1	0	208.352	5.33923
ALUMINIUM CHLORHYDROXIDE-COMPLEX	1	0	159.328	5.07097
ALUMINIUM CHLOROHYDRATE	1	0	541.717	6.29474
ALUMINIUM GLYCINATE	1	0	7.58664	2.02639
ALUMINIUM HYDROXIDE	1	0	5.97879	1.78822
ALUMINIUM MAGNESIUM SILICATE	1	0	142.557	4.95974
ALUMINIUM OXIDE	1	0	23.9694	3.17678
ALUMINIUM PHOSPHATE	1	0	159.328	5.07097
ALUMINIUM SALICYLATE	1	0	208.352	5.33923
ALUMINIUM SILICATE	1	0	20.9964	3.04435
ALUMINIUM SULFATE	1	0	541.717	6.29474
ALVERINE	1	0	38.1487	3.64149
ALVIMOPAN	1	0	9.84897	2.28737
ALVOCIDIB	1	0	93.3991	4.53688
AMANITA MUSCARIA	1	0	386.94	5.95827
AMATUXIMAB	1	0	108.343	4.6853
AMBENONIUM	1	0	47.5186	3.86112
AMBROSIA ARTEMISIIFOLIA	1	0	44.4026	3.7933
AMBROXOL ACEFYLLINATE	1	0	25.3135	3.23134
AMBURANA CEARENSIS	1	0	31.8653	3.46152
AMCINONIDE	1	0	37.1035	3.61371
AMENAMEVIR	1	0	541.717	6.29474
AMEZINIUM	1	0	32.6331	3.48533
AMFENAC	1	0	386.94	5.95827
AMFEPRAMONE	1	0	128.98	4.85966
AMFETAMINE	1	0	0.70918	-0.343646
AMFOMYCIN	1	0	128.98	4.85966
AMIDOTRIZOIC ACID	1	0	5.19839	1.64835
AMIFAMPRIDINE	1	0	19.2094	2.9554
AMIFOSTINE	1	0	1.09661	0.0922202
AMILORIDE	1	0	5.06235	1.62183
AMINO ACIDS/CARBOHYDRATES/MINERALS/VITAMINS, COMBINATIONS	1	0	246.235	5.50628
AMINOBENZOIC ACID	1	0	93.3991	4.53688
AMINOCAPROIC ACID	1	0	9.50338	2.25165
AMINOHIPPURIC ACID	1	0	128.98	4.85966
AMINOLEVULINIC ACID	1	0	8.43753	2.13269
AMINOMETHYLBENZOIC ACID	1	0	128.98	4.85966
AMINOPHENAZONE	1	0	60.1904	4.09751
AMINOSALICYLIC ACID	1	0	2.9089	1.06777
AMLEXANOX	1	0	246.235	5.50628
AMMI VISNAGA	1	0	208.352	5.33923
AMMONIUM BICARBONATE	1	0	386.94	5.95827
AMMONIUM CHLORIDE	1	0	4.22513	1.44105
AMMONIUM LACTATE	1	0	23.9694	3.17678
AMMONIUM PHOSPHATE,DIBASIC	1	0	902.861	6.80557
AMOBARBITAL	1	0	22.0206	3.09198
AMODIAQUINE	1	0	902.861	6.80557
AMOROLFINE	1	0	26.8172	3.28905
AMOXAPINE	1	0	8.23235	2.10807
AMPHOTERICIN B	1	0	1.18753	0.171878
AMPICILLIN	1	0	1.40956	0.343275
AMPIROXICAM	1	0	541.717	6.29474
AMPRENAVIR	1	0	66.0626	4.1906
AMRINONE	1	0	246.235	5.50628
AMRUBICIN	1	0	93.3991	4.53688
AMSACRINE	1	0	29.1241	3.37157
AMYL NITRITE	1	0	300.954	5.70696
AMYLASE	1	0	82.0779	4.40767
AMYLMETACRESOL	1	0	62.9899	4.14297
AMYLOCAINE	1	0	386.94	5.95827
ANACETRAPIB	1	0	541.717	6.29474
ANAGLIPTIN	1	0	35.176	3.56036
ANAKINRA	1	0	3.65488	1.29606
ANALGESICS	1	0	180.572	5.19613
ANASTROZOLE	1	0	6.34286	1.84733
ANCESTIM	1	0	386.94	5.95827
ANDECALIXIMAB	1	0	386.94	5.95827
ANDEXANET ALFA	1	0	36.114	3.58668
ANDROGRAPHIS PANICULATA	1	0	108.343	4.6853
ANDROSTANOLONE	1	0	208.352	5.33923
ANESTHETICS	1	0	60.1904	4.09751
ANESTHETICS, LOCAL	1	0	541.717	6.29474
ANETHOLE TRITHIONE	1	0	25.3135	3.23134
ANGELICA ACUTILOBA	1	0	8.99819	2.19702
ANGELICA ARCHANGELICA	1	0	541.717	6.29474
ANGELICA DAHURICA	1	0	300.954	5.70696
ANGELICA SINENSIS	1	0	180.572	5.19613
ANGIOTENSIN II	1	0	117.764	4.76868
ANIDULAFUNGIN	1	0	10.5388	2.35506
ANIMAL BONE MARROW	1	0	541.717	6.29474
ANIMAL HORN NOS	1	0	208.352	5.33923
ANISATED SPIRIT OF AMMONIA	1	0	541.717	6.29474
ANISODAMINE	1	0	246.235	5.50628
ANISODINE	1	0	541.717	6.29474
ANTACIDS	1	0	180.572	5.19613
ANTAZOLINE	1	0	208.352	5.33923
ANTHOXANTHUM ODORATUM	1	0	11.725	2.46173
ANTHRACYCLINES AND RELATED SUBSTANCES	1	0	541.717	6.29474
ANTIANDROGENS	1	0	82.0779	4.40767
ANTI-ANDROGENS	1	0	902.861	6.80557
ANTIBACTERIALS FOR SYSTEMIC USE	1	0	208.352	5.33923
ANTIBIOTICS	1	0	27.9231	3.32946
ANTIBIOTICS FOR TOPICAL USE	1	0	208.352	5.33923
ANTICOAGULANT CITRATE DEXTROSE	1	0	180.572	5.19613
ANTI-D IMMUNOGLOBULIN	1	0	2.02847	0.707283
ANTIDEPRESSANTS	1	0	41.6701	3.72978
ANTIEMETICS AND ANTINAUSEANTS	1	0	246.235	5.50628
ANTIEPILEPTICS	1	0	159.328	5.07097
ANTIFLATULENTS	1	0	902.861	6.80557
ANTIGLAUCOMA PREPARATIONS AND MIOTICS	1	0	902.861	6.80557
ANTIHISTAMINES	1	0	62.9899	4.14297
ANTIHISTAMINES FOR SYSTEMIC USE	1	0	541.717	6.29474
ANTIHYPERTENSIVES	1	0	77.3877	4.34883
ANTILYMPHOCYTE IMMUNOGLOBULIN	1	0	66.0626	4.1906
ANTIPRURITICS, INCL. ANTIHISTAMINES, ANESTHETICS, ETC.	1	0	541.717	6.29474
ANTIPSORIATICS FOR TOPICAL USE	1	0	300.954	5.70696
ANTIPSYCHOTICS	1	0	117.764	4.76868
ANTISEPTICS	1	0	902.861	6.80557
ANTITHROMBIN ALFA	1	0	246.235	5.50628
ANTITHROMBIN GAMMA	1	0	386.94	5.95827
ANTITHROMBIN III	1	0	21.6683	3.07585
ANTIVIRALS	1	0	386.94	5.95827
ANTIVIRALS FOR SYSTEMIC USE	1	0	902.861	6.80557
ANTIVIRALS, TOPICAL	1	0	159.328	5.07097
APALUTAMIDE	1	0	3.9422	1.37174
APATINIB	1	0	108.343	4.6853
APIS MELLIFICA	1	0	180.572	5.19613
APITOLISIB	1	0	300.954	5.70696
APIUM GRAVEOLENS	1	0	541.717	6.29474
APOAEQUORIN	1	0	902.861	6.80557
APPLE FIBRE	1	0	541.717	6.29474
APRACLONIDINE	1	0	73.2046	4.29326
APRICOXIB	1	0	902.861	6.80557
APRINDINE	1	0	77.3877	4.34883
APRONAL	1	0	180.572	5.19613
APROTININ	1	0	0.80931	-0.211573
ARBEKACIN	1	0	39.2544	3.67006
ARFORMOTEROL	1	0	10.3773	2.33962
ARGATROBAN	1	0	3.77723	1.32899
ARGININE	1	0	2.50984	0.92022
ARGININE GLUTAMATE	1	0	142.557	4.95974
ARGIPRESSIN	1	0	541.717	6.29474
ARISAEMA SPP.	1	0	300.954	5.70696
ARNICA MONTANA	1	0	24.4012	3.19463
AROTINOLOL	1	0	38.1487	3.64149
ARSENIC TRIOXIDE	1	0	1.51359	0.414485
ARTEMETHER	1	0	28.511	3.35029
ARTEMISIA ABSINTHIUM	1	0	142.557	4.95974
ARTEMISIA GLACIALIS	1	0	100.318	4.60834
ARTESUNATE	1	0	82.0779	4.40767
ARTICAINE	1	0	3.06012	1.11845
ASARUM SPP.	1	0	902.861	6.80557
ASCIMINIB	1	0	180.572	5.19613
ASCRINVACUMAB	1	0	902.861	6.80557
ASFOTASE ALFA	1	0	16.6167	2.81041
ASPARAGINASE	1	0	2.50984	0.92022
ASPARAGUS COCHINCHINENSIS	1	0	902.861	6.80557
ASPARTAME	1	0	180.572	5.19613
ASPARTATE CALCIUM	1	0	16.2186	2.78616
ASPARTIC ACID	1	0	7.14623	1.96659
AST 120	1	0	9.11939	2.2104
ASTRAGALUS PROPINQUUS	1	0	180.572	5.19613
ASUNAPREVIR	1	0	4.66151	1.53934
ATALUREN	1	0	902.861	6.80557
ATAZANAVIR	1	0	1.12904	0.121369
ATELOCOLLAGEN	1	0	246.235	5.50628
ATEZOLIZUMAB	1	0	1.58818	0.46259
ATOSIBAN	1	0	55.2768	4.01235
ATOVAQUONE	1	0	0.767962	-0.264015
ATRACTYLODES LANCEA	1	0	7.9895	2.07813
ATRACTYLODES SPP.	1	0	300.954	5.70696
ATRACURIUM	1	0	2.48223	0.909158
ATRASENTAN	1	0	541.717	6.29474
ATTAPULGITE	1	0	902.861	6.80557
AURANOFIN	1	0	208.352	5.33923
AUTOLOGOUS HUMAN CORNEAL EPITHELIAL CELLS	1	0	87.3733	4.47019
AVADOMIDE	1	0	159.328	5.07097
AVANAFIL	1	0	8.544	2.14523
AVATROMBOPAG	1	0	41.6701	3.72978
AVELUMAB	1	0	8.70885	2.16434
AVENA SATIVA	1	0	34.2855	3.53472
AVIBACTAM	1	0	14.8006	2.69467
AVOBENZONE	1	0	55.2768	4.01235
AXICABTAGENE CILOLEUCEL	1	0	3.89681	1.36016
AXITINIB	1	0	0.722051	-0.32566
AZASETRON	1	0	11.8275	2.47042
AZATHIOPRINE	1	0	0.587242	-0.532318
AZD 9150	1	0	386.94	5.95827
AZELAIC ACID	1	0	31.1327	3.43826
AZELNIDIPINE	1	0	4.79353	1.56727
AZILSARTAN	1	0	3.98865	1.38345
AZITHROMYCIN	1	0	0.764575	-0.268435
AZOSEMIDE	1	0	3.40659	1.22571
AZTREONAM	1	0	2.5145	0.922076
AZULENE	1	0	69.4505	4.24061
BACAMPICILLIN	1	0	541.717	6.29474
BACILLUS COAGULANS	1	0	100.318	4.60834
BACILLUS LICHENFORMIS	1	0	44.4026	3.7933
BACILLUS MESENTERICUS	1	0	6.19771	1.82418
BACILLUS SUBTILIS	1	0	128.98	4.85966
BACITRACIN	1	0	6.25496	1.83338
BACLOFEN	1	0	0.625253	-0.469599
BACTERIA NOS	1	0	246.235	5.50628
BAFETINIB	1	0	902.861	6.80557
BALOXAVIR MARBOXIL	1	0	6.0053	1.79264
BALSALAZIDE	1	0	17.2517	2.84791
BAMIFYLLINE	1	0	180.572	5.19613
BAPTISIA TINCTORIA	1	0	208.352	5.33923
BARBITAL	1	0	180.572	5.19613
BARBITAL-AMINOPHENAZONE COMPLEX	1	0	117.764	4.76868
BARICITINIB	1	0	9.30742	2.23081
BARIUM	1	0	6.89164	1.93031
BARNIDIPINE	1	0	13.0845	2.57143
BASILIXIMAB	1	0	2.51918	0.923935
BATILOL	1	0	541.717	6.29474
BATROXOBIN	1	0	117.764	4.76868
BCG VACCINE	1	0	0.834264	-0.181206
BEAR BILE	1	0	208.352	5.33923
BECAPLERMIN	1	0	1.93566	0.660446
BEE VENOM	1	0	208.352	5.33923
BELATACEPT	1	0	4.64551	1.5359
BELIMUMAB	1	0	6.0053	1.79264
BELINOSTAT	1	0	159.328	5.07097
BEMIPARIN	1	0	34.2855	3.53472
BENDROFLUMETHIAZIDE	1	0	6.11376	1.81054
BENEXATE	1	0	82.0779	4.40767
BENFLUOREX	1	0	77.3877	4.34883
BENFOTIAMINE	1	0	8.82232	2.17729
BENIDIPINE	1	0	5.32096	1.67165
BENMETIAMINE	1	0	902.861	6.80557
BENPERIDOL	1	0	11.6244	2.45311
BENPROPERINE	1	0	23.9694	3.17678
BENRALIZUMAB	1	0	4.50637	1.50549
BENSERAZIDE	1	0	4.07263	1.40429
BENTONITE	1	0	246.235	5.50628
BENZALKONIUM	1	0	6.2262	1.82877
BENZATROPINE	1	0	5.60741	1.72409
BENZBROMARONE	1	0	6.62203	1.8904
BENZETHONIUM	1	0	17.9372	2.88688
BENZFETAMINE	1	0	541.717	6.29474
BENZHYDROCODONE	1	0	49.2466	3.89684
BENZNIDAZOLE	1	0	159.328	5.07097
BENZOCAINE	1	0	5.92645	1.77943
BENZODIAZEPINE DERIVATIVES	1	0	45.9078	3.82664
BENZODODECINIUM	1	0	128.98	4.85966
BENZOIC ACID	1	0	8.0849	2.09
BENZOIN	1	0	541.717	6.29474
BENZONATATE	1	0	5.08134	1.62558
BENZOYL PEROXIDE	1	0	0.923685	-0.0793838
BENZYDAMINE	1	0	12.0377	2.48805
BENZYL ALCOHOL	1	0	60.1904	4.09751
BENZYL BENZOATE	1	0	62.9899	4.14297
BENZYLHYDROCHLOROTHIAZIDE	1	0	208.352	5.33923
BENZYLPENICILLIN	1	0	4.98776	1.60699
BEPOTASTINE	1	0	4.81056	1.57081
BEPRIDIL	1	0	12.1457	2.49697
BERACTANT	1	0	53.1091	3.97235
BERAPROST	1	0	4.81056	1.57081
BERBERINE	1	0	77.3877	4.34883
BERZOSERTIB	1	0	541.717	6.29474
BESIFLOXACIN	1	0	6.16947	1.81961
BETA-ALANINE	1	0	386.94	5.95827
BETACAROTENE	1	0	6.34286	1.84733
BETAHISTINE	1	0	7.46124	2.00972
BETAINE	1	0	24.4012	3.19463
BETA-LACTAM ANTIBACTERIALS, PENICILLINS	1	0	541.717	6.29474
BETAMIPRON	1	0	12.3675	2.51508
BETAXOLOL	1	0	9.77786	2.28012
BETHANECHOL	1	0	14.6406	2.6838
BETULA SPP.	1	0	902.861	6.80557
BEXAROTENE	1	0	4.40377	1.48246
BEZAFIBRATE	1	0	8.18261	2.10201
BEZLOTOXUMAB	1	0	246.235	5.50628
BGB A317	1	0	93.3991	4.53688
BIAPENEM	1	0	17.2517	2.84791
BICLOTYMOL	1	0	128.98	4.85966
BICTEGRAVIR	1	0	4.81056	1.57081
BICYCLOL	1	0	108.343	4.6853
BIFENDATE	1	0	57.629	4.05403
BIFEPRUNOX	1	0	108.343	4.6853
BIFIDOBACTERIUM ANIMALIS	1	0	386.94	5.95827
BIFIDOBACTERIUM BIFIDUM	1	0	8.13346	2.09599
BIFIDOBACTERIUM INFANTIS	1	0	87.3733	4.47019
BIFIDOBACTERIUM LACTIS	1	0	15.8393	2.76249
BIFIDOBACTERIUM LONGUM	1	0	100.318	4.60834
BIFIDOBACTERIUM NOS	1	0	30.4331	3.41553
BIFONAZOLE	1	0	180.572	5.19613
BILASTINE	1	0	10.2206	2.32441
BILE ACID SEQUESTRANTS	1	0	541.717	6.29474
BIMATOPROST	1	0	2.59152	0.952243
BINIMETINIB	1	0	26.2965	3.26944
BIODIASTASE	1	0	902.861	6.80557
BIODIASTASE 1000	1	0	117.764	4.76868
BIODIASTASE 2000	1	0	108.343	4.6853
BIOFLAVONOIDS NOS	1	0	35.176	3.56036
BIOTIN	1	0	3.00577	1.10053
BIPERIDEN	1	0	1.22795	0.205348
BISABOLOL	1	0	66.0626	4.1906
BISACODYL	1	0	2.47769	0.907326
BISBENTIAMINE	1	0	66.0626	4.1906
BISMUTH	1	0	2.71087	0.997268
BISPHOSPHONATES	1	0	77.3877	4.34883
BISULEPIN	1	0	41.6701	3.72978
BIVALIRUDIN	1	0	1.19859	0.181145
BIXALOMER	1	0	180.572	5.19613
BLEOMYCIN	1	0	2.25484	0.813081
BLESELUMAB	1	0	87.3733	4.47019
BLINATUMOMAB	1	0	2.43754	0.890989
BLONANSERIN	1	0	16.2186	2.78616
BLOOD CELLS, PACKED HUMAN	1	0	60.1904	4.09751
BLOOD PLASMA	1	0	45.9078	3.82664
BLOOD, CALF, DEPROT., LMW PORTION	1	0	28.511	3.35029
BLOOD, WHOLE	1	0	31.1327	3.43826
BMS-833923	1	0	541.717	6.29474
BMS 986016	1	0	386.94	5.95827
BNC105	1	0	541.717	6.29474
BOCEPREVIR	1	0	0.619808	-0.478345
BOCOCIZUMAB	1	0	15.3023	2.728
BOLDINE	1	0	541.717	6.29474
BOMBYX MORI	1	0	300.954	5.70696
BORIC ACID	1	0	37.1035	3.61371
BORON	1	0	27.359	3.30905
BOSWELLIA SACRA	1	0	208.352	5.33923
BOSWELLIA SERRATA	1	0	208.352	5.33923
BOSWELLIA SPP.	1	0	386.94	5.95827
BOTULINUM TOXIN NOS	1	0	541.717	6.29474
BOTULINUM TOXIN TYPE A	1	0	0.708066	-0.345218
BOTULINUM TOXIN TYPE A HAEMAGGLUTININ COMPLEX	1	0	5.11977	1.63311
BOTULINUM TOXIN TYPE B	1	0	45.9078	3.82664
BOTULISM ANTITOXIN	1	0	23.5525	3.15923
BOVACTANT	1	0	246.235	5.50628
BREXPIPRAZOLE	1	0	3.40659	1.22571
BRIGATINIB	1	0	17.2517	2.84791
BRIMONIDINE	1	0	0.944314	-0.0572962
BRINCIDOFOVIR	1	0	180.572	5.19613
BRINZOLAMIDE	1	0	2.45968	0.900032
BRIVANIB	1	0	17.4743	2.86073
BRIVARACETAM	1	0	5.90063	1.77506
BRIVUDINE	1	0	22.3846	3.10837
BRODALUMAB	1	0	11.4282	2.43608
BROLUCIZUMAB	1	0	41.6701	3.72978
BROMAZEPAM	1	0	1.08084	0.077739
BROMELAINS	1	0	40.4262	3.69948
BROMFENAC	1	0	10.3773	2.33962
BROMHEXINE	1	0	4.27853	1.45361
BROMINE	1	0	11.725	2.46173
BROMISOVAL	1	0	31.1327	3.43826
BROMNAPHTOQUINONE	1	0	300.954	5.70696
BROMOCRIPTINE	1	0	11.146	2.41108
BROMOPRIDE	1	0	39.2544	3.67006
BROMPERIDOL	1	0	38.1487	3.64149
BROMPHENIRAMINE	1	0	26.8172	3.28905
BRUCEA JAVANICA	1	0	208.352	5.33923
BRYOSTATIN 1	1	0	100.318	4.60834
BUCILLAMINE	1	0	14.1806	2.65188
BUCLADESINE	1	0	93.3991	4.53688
BUCLIZINE	1	0	82.0779	4.40767
BUCOLOME	1	0	902.861	6.80557
BUDESONIDE	1	0	0.847726	-0.165198
BUDRALAZINE	1	0	246.235	5.50628
BUFEXAMAC	1	0	82.0779	4.40767
BUFLOMEDIL	1	0	37.1035	3.61371
BUFORMIN	1	0	142.557	4.95974
BUMETANIDE	1	0	2.0783	0.73155
BUNAZOSIN	1	0	128.98	4.85966
BUPARLISIB	1	0	60.1904	4.09751
BUPHENINE	1	0	902.861	6.80557
BUPIVACAINE	1	0	1.54468	0.434819
BUPLEURUM FALCATUM	1	0	14.1806	2.65188
BUPROPION	1	0	1.18902	0.173128
BUSERELIN	1	0	73.2046	4.29326
BUSPIRONE	1	0	2.37761	0.866095
BUTALBITAL	1	0	13.7487	2.62095
BUTAMIRATE	1	0	142.557	4.95974
BUTENAFINE	1	0	11.2385	2.41935
BUTIZIDE	1	0	386.94	5.95827
BUTOCONAZOLE	1	0	180.572	5.19613
BUTORPHANOL	1	0	36.114	3.58668
BUTROPIUM	1	0	902.861	6.80557
BUTYL AMINOBENZOATE	1	0	386.94	5.95827
BUTYL HYDROXYBENZOATE	1	0	93.3991	4.53688
BUTYL PHTHALATE	1	0	69.4505	4.24061
BUTYLPHTHALIDE	1	0	142.557	4.95974
BUTYLSCOPOLAMINE	1	0	159.328	5.07097
BUTYRIC ACID	1	0	902.861	6.80557
CABAZITAXEL	1	0	4.14748	1.4225
CADEXOMER IODINE	1	0	386.94	5.95827
CADMIUM	1	0	541.717	6.29474
CAFFEIC ACID	1	0	541.717	6.29474
CAFFEINE	1	0	0.729449	-0.315466
CALAMINE	1	0	60.1904	4.09751
CALCIFEDIOL	1	0	18.6795	2.92743
CALCIPOTRIOL	1	0	4.21199	1.43793
CALCITONIN	1	0	13.0845	2.57143
CALCITRIOL	1	0	3.97693	1.38051
CALCIUM	1	0	2.55243	0.937046
CALCIUM (RS)-4-METHYL-2-OXOVALERIANAT	1	0	69.4505	4.24061
CALCIUM ACETATE	1	0	12.7159	2.54286
CALCIUM CARBONATE	1	0	0.974933	-0.0253868
CALCIUM DOBESILATE	1	0	73.2046	4.29326
CALCIUM GLUCONATE	1	0	2.01939	0.702797
CALCIUM HYDROXIDE	1	0	300.954	5.70696
CALCIUM PHOSPHATE	1	0	2.07511	0.730016
CALCIUM POLYSTYRENE SULFONATE	1	0	4.59819	1.52566
CALCIUM SULFATE	1	0	100.318	4.60834
CALENDULA OFFICINALIS	1	0	142.557	4.95974
CALFACTANT	1	0	47.5186	3.86112
CAMELLIA SINENSIS	1	0	180.572	5.19613
CAMOSTAT	1	0	21.327	3.05997
CAMPHOR	1	0	7.85054	2.06058
CANAKINUMAB	1	0	3.62552	1.288
CANDIDA ALBICANS	1	0	87.3733	4.47019
CANGRELOR	1	0	22.3846	3.10837
CANNABIDIOL	1	0	11.6244	2.45311
CANNABIS SATIVA	1	0	7.26119	1.98254
CANRENOIC ACID	1	0	2.27378	0.821444
CANRENONE	1	0	10.7907	2.37869
CANTHAXANTHIN	1	0	541.717	6.29474
CAPLACIZUMAB	1	0	128.98	4.85966
CAPRAVIRINE	1	0	108.343	4.6853
CAPREOMYCIN	1	0	7.03486	1.95088
CAPSAICIN	1	0	4.53656	1.51217
CAPSICUM ANNUUM	1	0	208.352	5.33923
CARBACHOL	1	0	117.764	4.76868
CARBASALATE	1	0	33.4389	3.50972
CARBAZOCHROME	1	0	3.41519	1.22823
CARBIMAZOLE	1	0	8.13346	2.09599
CARBINOXAMINE	1	0	62.9899	4.14297
CARBOCISTEINE	1	0	1.0913	0.0873698
CARBOMER	1	0	30.4331	3.41553
CARBON MONOXIDE	1	0	300.954	5.70696
CARBOPROST	1	0	902.861	6.80557
CARDIAC GLYCOSIDES	1	0	541.717	6.29474
CARDIOITE	1	0	142.557	4.95974
CARGLUMIC ACID	1	0	29.7642	3.39331
CARINDACILLIN	1	0	541.717	6.29474
CARIPRAZINE	1	0	5.47146	1.69955
CARISOPRODOL	1	0	3.75628	1.32343
CARMUSTINE	1	0	5.84965	1.76638
CARNITINE	1	0	41.6701	3.72978
CARPERITIDE	1	0	8.38528	2.12648
CARPROFEN	1	0	902.861	6.80557
CARTEOLOL	1	0	16.6167	2.81041
CARTHAMUS TINCTORIUS	1	0	128.98	4.85966
CARUM CARVI	1	0	541.717	6.29474
CARVEDILOL	1	0	0.896659	-0.109079
CASANTHRANOL	1	0	57.629	4.05403
CASPOFUNGIN	1	0	0.7342	-0.308974
CASSIA FISTULA	1	0	386.94	5.95827
CEDIRANIB	1	0	49.2466	3.89684
CEFACLOR	1	0	7.67262	2.03766
CEFADROXIL	1	0	20.6758	3.02896
CEFALEXIN	1	0	1.06051	0.0587509
CEFALOTIN	1	0	33.4389	3.50972
CEFAMANDOLE	1	0	27.359	3.30905
CEFATHIAMIDINE	1	0	66.0626	4.1906
CEFAZEDONE	1	0	142.557	4.95974
CEFAZOLIN	1	0	0.724371	-0.322452
CEFCAPENE	1	0	3.53097	1.26157
CEFIDEROCOL	1	0	902.861	6.80557
CEFIXIME	1	0	2.72725	1.00329
CEFMENOXIME	1	0	159.328	5.07097
CEFMETAZOLE	1	0	9.11939	2.2104
CEFMINOX	1	0	33.4389	3.50972
CEFODIZIME	1	0	300.954	5.70696
CEFOPERAZONE	1	0	1.17875	0.164457
CEFORANIDE	1	0	541.717	6.29474
CEFOTAXIME	1	0	1.12207	0.115172
CEFOTETAN	1	0	108.343	4.6853
CEFOTIAM	1	0	4.67761	1.54279
CEFOXITIN	1	0	7.30034	1.98792
CEFOZOPRAN	1	0	7.10872	1.96132
CEFPIRAMIDE	1	0	902.861	6.80557
CEFPIROME	1	0	9.18121	2.21716
CEFPODOXIME	1	0	2.81808	1.03605
CEFPROZIL	1	0	13.3424	2.59094
CEFRADINE	1	0	66.0626	4.1906
CEFTAROLINE	1	0	11.146	2.41108
CEFTAROLINE FOSAMIL	1	0	5.32096	1.67165
CEFTERAM	1	0	73.2046	4.29326
CEFTIBUTEN	1	0	19.2094	2.9554
CEFTIZOXIME	1	0	40.4262	3.69948
CEFTOBIPROLE	1	0	541.717	6.29474
CEFTOLOZANE	1	0	8.99819	2.19702
CEFTRIAXONE	1	0	1.14258	0.13329
CEFUROXIME	1	0	0.534968	-0.625548
CELECOXIB	1	0	0.838781	-0.175806
CELIPROLOL	1	0	77.3877	4.34883
CELLULASE	1	0	22.7608	3.12504
CELLULOSE MICROCRYSTALLINE	1	0	386.94	5.95827
CEMIPLIMAB	1	0	38.1487	3.64149
CENEGERMIN	1	0	180.572	5.19613
CENTAUREA BENEDICTA	1	0	300.954	5.70696
CENTAURIUM ERYTHRAEA	1	0	902.861	6.80557
CENTELLA ASIATICA	1	0	300.954	5.70696
CEPHAELIS SPP.	1	0	300.954	5.70696
CEPHALOSPORIN C	1	0	902.861	6.80557
CEPHALOSPORIN NOS	1	0	180.572	5.19613
CEPHARANTHINE	1	0	62.9899	4.14297
CERAMIDE	1	0	386.94	5.95827
CEREBRAL CORTEX	1	0	386.94	5.95827
CEREBROPROTEIN HYDROLYSATE	1	0	87.3733	4.47019
CERESIN	1	0	66.0626	4.1906
CERGUTUZUMAB AMUNALEUKIN	1	0	902.861	6.80557
CERITINIB	1	0	1.35183	0.301462
CEROUS NITRATE	1	0	208.352	5.33923
CERTOLIZUMAB	1	0	23.5525	3.15923
CERTOPARIN SODIUM	1	0	13.6106	2.61085
CETALKONIUM CHLORIDE	1	0	142.557	4.95974
CETOMACROGOL	1	0	45.9078	3.82664
CETOMACROGOL 1000	1	0	902.861	6.80557
CETOSTEARYL ALCOHOL	1	0	45.9078	3.82664
CETOTIAMINE	1	0	142.557	4.95974
CETRAXATE	1	0	117.764	4.76868
CETRIMIDE	1	0	117.764	4.76868
CETRIMONIUM	1	0	246.235	5.50628
CETYL ALCOHOL	1	0	57.629	4.05403
CETYL MYRISTOLEATE	1	0	386.94	5.95827
CETYLPYRIDINIUM	1	0	10.4574	2.34731
CEVIMELINE	1	0	20.6758	3.02896
CHARCOAL, ACTIVATED	1	0	40.4262	3.69948
CHELIDONINE	1	0	47.5186	3.86112
CHELIDONIUM MAJUS	1	0	29.1241	3.37157
CHENODEOXYCHOLIC ACID	1	0	386.94	5.95827
CHIDAMIDE	1	0	300.954	5.70696
CHIMAPHILA UMBELLATA	1	0	20.6758	3.02896
CHLORAL HYDRATE	1	0	22.3846	3.10837
CHLORAMBUCIL	1	0	3.41519	1.22823
CHLORAMPHENICOL	1	0	21.6683	3.07585
CHLORDIAZEPOXIDE	1	0	6.34286	1.84733
CHLORELLA SPP.	1	0	300.954	5.70696
CHLORHEXIDINE	1	0	1.61663	0.480347
CHLORIDE	1	0	180.572	5.19613
CHLORMADINONE	1	0	9.24389	2.22396
CHLORMETHINE	1	0	5.87503	1.77071
CHLORMEZANONE	1	0	246.235	5.50628
CHLOROBUTANOL	1	0	180.572	5.19613
CHLOROCRESOL	1	0	541.717	6.29474
CHLOROFORM	1	0	24.849	3.21282
CHLOROPHYLL	1	0	902.861	6.80557
CHLOROPHYLLIN	1	0	902.861	6.80557
CHLOROPROCAINE	1	0	100.318	4.60834
CHLOROPYRAMINE	1	0	19.4858	2.96969
CHLOROQUINE	1	0	20.6758	3.02896
CHLOROTHIAZIDE	1	0	87.3733	4.47019
CHLOROXYLENOL	1	0	541.717	6.29474
CHLORPHENESIN	1	0	128.98	4.85966
CHLORPHENTERMINE	1	0	300.954	5.70696
CHLORPROMAZINE	1	0	1.5035	0.407798
CHLORPROPAMIDE	1	0	541.717	6.29474
CHLORPROTHIXENE	1	0	6.5898	1.88552
CHLORTALIDONE	1	0	2.65244	0.975481
CHLORTETRACYCLINE	1	0	208.352	5.33923
CHLORZOXAZONE	1	0	21.327	3.05997
CHOLIC ACID	1	0	20.9964	3.04435
CHOLINE	1	0	16.4152	2.79821
CHOLINE ALFOSCERATE	1	0	208.352	5.33923
CHONDROCYTES	1	0	87.3733	4.47019
CHONDROITIN	1	0	19.7703	2.98418
CHONDRUS CRISPUS	1	0	208.352	5.33923
CHORIONIC GONADOTROPHIN	1	0	9.50338	2.25165
CHROMIUM	1	0	12.2556	2.50598
CHRYSANTELLUM AMERICANUM	1	0	142.557	4.95974
CHYMOTRYPSIN	1	0	53.1091	3.97235
CIBENZOLINE	1	0	20.0632	2.99889
CICHORIUM INTYBUS	1	0	902.861	6.80557
CICLETANINE	1	0	902.861	6.80557
CICLOPIROX	1	0	17.0347	2.83525
CIDOFOVIR	1	0	34.2855	3.53472
CILAZAPRIL	1	0	57.629	4.05403
CILENGITIDE	1	0	108.343	4.6853
CILNIDIPINE	1	0	6.55789	1.88067
CILOSTAZOL	1	0	0.529521	-0.635783
CIMETIDINE	1	0	3.18989	1.15999
CIMETROPIUM	1	0	159.328	5.07097
CIMICIFUGA SPP.	1	0	49.2466	3.89684
CINCHOCAINE	1	0	27.359	3.30905
CINCHONA OFFICINALIS	1	0	45.9078	3.82664
CINCHONIDINE	1	0	246.235	5.50628
CINCHONINE	1	0	246.235	5.50628
CINCHOPHEN	1	0	902.861	6.80557
CINEOLE	1	0	25.7956	3.2502
CINEPAZIDE	1	0	44.4026	3.7933
CINITAPRIDE	1	0	902.861	6.80557
CINNAMOMUM CAMPHORA	1	0	73.2046	4.29326
CINNAMOMUM CASSIA	1	0	6.788	1.91516
CINNAMOMUM SPP.	1	0	108.343	4.6853
CINNAMOMUM VERUM	1	0	77.3877	4.34883
CINNARIZINE	1	0	902.861	6.80557
CINOLAZEPAM	1	0	386.94	5.95827
CIPROFIBRATE	1	0	100.318	4.60834
CISAPRIDE	1	0	29.7642	3.39331
CISATRACURIUM	1	0	2.62671	0.965733
CITARINOSTAT	1	0	541.717	6.29474
CITICOLINE	1	0	34.2855	3.53472
CITRIC ACID	1	0	4.14748	1.4225
CITRULLINE	1	0	62.9899	4.14297
CITRULLUS COLOCYNTHIS	1	0	30.4331	3.41553
CITRUS AURANTIUM	1	0	208.352	5.33923
CITRUS FIBRE	1	0	541.717	6.29474
CITRUS RETICULATA	1	0	29.1241	3.37157
CITRUS SPP.	1	0	541.717	6.29474
CITRUS X PARADISI	1	0	300.954	5.70696
CIXUTUMUMAB	1	0	300.954	5.70696
CLADRIBINE	1	0	10.9655	2.39475
CLEBOPRIDE	1	0	128.98	4.85966
CLENBUTEROL	1	0	30.4331	3.41553
CLEVIDIPINE	1	0	16.2186	2.78616
CLIDINIUM	1	0	19.4858	2.96969
CLIOQUINOL	1	0	180.572	5.19613
CLOBAZAM	1	0	1.50685	0.410022
CLOBETASOL	1	0	2.69468	0.991279
CLOBETASONE	1	0	22.0206	3.09198
CLOBUTINOL	1	0	246.235	5.50628
CLODRONIC ACID	1	0	37.1035	3.61371
CLOFARABINE	1	0	0.995739	-0.00427056
CLOFEDANOL	1	0	29.1241	3.37157
CLOFIBRATE	1	0	541.717	6.29474
CLOMETHIAZOLE	1	0	18.4253	2.91373
CLOMIFENE	1	0	29.1241	3.37157
CLOMIPRAMINE	1	0	1.92739	0.656166
CLONIDINE	1	0	0.755946	-0.279786
CLONIXIN	1	0	246.235	5.50628
CLOPENTHIXOL	1	0	159.328	5.07097
CLOPERASTINE	1	0	27.359	3.30905
CLORAZEPIC ACID	1	0	2.14074	0.761153
CLOSTRIDIUM BUTYRICUM	1	0	2.06247	0.723903
CLOTIAPINE	1	0	6.75415	1.91016
CLOTIAZEPAM	1	0	7.71634	2.04334
CLOTRIMAZOLE	1	0	4.67761	1.54279
CLOXACILLIN	1	0	3.29068	1.19109
CLOXAZOLAM	1	0	62.9899	4.14297
CMP 001	1	0	902.861	6.80557
CNIDIUM OFFICINALE	1	0	11.055	2.40288
COAL TAR	1	0	66.0626	4.1906
COBICISTAT	1	0	0.966575	-0.0339959
COBIMETINIB	1	0	1.19647	0.179375
COCAINE	1	0	7.07159	1.95609
COCARBOXYLASE	1	0	27.9231	3.32946
COCOS NUCIFERA	1	0	159.328	5.07097
COD-LIVER OIL	1	0	16.6167	2.81041
COENZYME A	1	0	32.6331	3.48533
COFFEA ARABICA	1	0	4.47657	1.49886
COIX LACRYMA-JOBI	1	0	902.861	6.80557
COIX LACRYMA-JOBI SUBSP. MA-YUEN	1	0	100.318	4.60834
COLCHICINE	1	0	0.674858	-0.393253
COLECALCIFEROL	1	0	0.777228	-0.252022
COLESEVELAM	1	0	4.72659	1.5532
COLESTILAN	1	0	42.993	3.76104
COLESTIPOL	1	0	29.1241	3.37157
COLESTYRAMINE	1	0	2.45522	0.898217
COLFOSCERIL PALMITATE	1	0	541.717	6.29474
COLISTIN	1	0	4.59819	1.52566
COLLAGEN	1	0	902.861	6.80557
COLLAGENASE	1	0	15.1313	2.71677
COLLAGENASE CLOSTRIDIUM HISTOLYTICUM	1	0	2.32853	0.845239
COLONY STIMULATING FACTORS	1	0	902.861	6.80557
COMMIPHORA MYRRHA	1	0	208.352	5.33923
COMPLEMENT C1 ESTERASE INHIBITOR	1	0	6.5898	1.88552
CONESTAT ALFA	1	0	300.954	5.70696
CONIVAPTAN	1	0	87.3733	4.47019
CONTRAST MEDIA	1	0	12.5976	2.53351
CONVALLARIA MAJALIS	1	0	62.9899	4.14297
COPANLISIB	1	0	66.0626	4.1906
COPPER	1	0	5.92645	1.77943
COPTIS JAPONICA	1	0	51.105	3.93388
COPTIS SPP.	1	0	20.6758	3.02896
COPTIS TRIFOLIA	1	0	142.557	4.95974
CORBADRINE	1	0	541.717	6.29474
CORDYCEPS SINENSIS	1	0	541.717	6.29474
CORIANDRUM SATIVUM	1	0	180.572	5.19613
CORNUS OFFICINALIS	1	0	11.8275	2.47042
CORTICOSTEROID NOS	1	0	9.11939	2.2104
CORTICOSTEROIDS	1	0	11.725	2.46173
CORTISONE	1	0	11.9317	2.4792
CORTIVAZOL	1	0	69.4505	4.24061
CORYDALIS YANHUSUO	1	0	82.0779	4.40767
CO-TRIMOXAZOLE	1	0	23.1499	3.14199
COUGH AND COLD PREPARATIONS	1	0	902.861	6.80557
CRATAEGUS LAEVIGATA	1	0	208.352	5.33923
CRATAEGUS SPP.	1	0	902.861	6.80557
CRISABOROLE	1	0	7.10872	1.96132
CRISANTASPASE	1	0	10.9655	2.39475
CRIZANLIZUMAB	1	0	128.98	4.85966
CRIZOTINIB	1	0	0.771026	-0.260033
CROFELEMER	1	0	159.328	5.07097
CROMOGLICIC ACID	1	0	7.18415	1.97188
CROTALIDAE POLYVALENT IMMUNE FAB	1	0	4.25167	1.44731
CROTAMITON	1	0	20.6758	3.02896
CRYPTOLEPIS SANGUINOLENTA	1	0	246.235	5.50628
CUPRIC OXIDE	1	0	32.6331	3.48533
CURCUMA LONGA	1	0	51.105	3.93388
CURCUMIN	1	0	159.328	5.07097
CUSCUTA REFLEXA	1	0	541.717	6.29474
CUSTIRSEN	1	0	541.717	6.29474
CYAMEMAZINE	1	0	1.21255	0.192725
CYAMOPSIS TETRAGONOLOBA	1	0	208.352	5.33923
CYANAMIDE	1	0	82.0779	4.40767
CYANOCOBALAMIN	1	0	0.761906	-0.271932
CYCLIC AMP	1	0	142.557	4.95974
CYCLIZINE	1	0	15.4772	2.73937
CYCLOBENZAPRINE	1	0	1.40517	0.340155
CYCLOMETHICONE	1	0	386.94	5.95827
CYCLOPENTOLATE	1	0	7.46124	2.00972
CYCLOSERINE	1	0	2.15437	0.767499
CYMBOPOGON CITRATUS	1	0	300.954	5.70696
CYNODON DACTYLON	1	0	386.94	5.95827
CYPROHEPTADINE	1	0	8.03691	2.08405
CYPROTERONE	1	0	4.77662	1.56373
CYSTINE	1	0	128.98	4.85966
CYTISUS SCOPARIUS	1	0	300.954	5.70696
DACARBAZINE	1	0	3.57762	1.2747
DACINOSTAT	1	0	246.235	5.50628
DACLIZUMAB	1	0	4.86238	1.58153
DACOMITINIB	1	0	44.4026	3.7933
DACTINOMYCIN	1	0	13.7487	2.62095
DACTOLISIB	1	0	246.235	5.50628
DACTYLIS GLOMERATA	1	0	11.725	2.46173
DAEMONOROPS DRACO	1	0	208.352	5.33923
DALBAVANCIN	1	0	5.38443	1.68351
DALFOPRISTIN	1	0	49.2466	3.89684
DALTEPARIN	1	0	0.676885	-0.390255
DAMOCTOCOG ALFA PEGOL	1	0	208.352	5.33923
DANAPAROID	1	0	2.93411	1.07641
DANAZOL	1	0	10.8774	2.38669
DANOPREVIR	1	0	300.954	5.70696
DANTROLENE	1	0	7.03486	1.95088
DANTRON	1	0	159.328	5.07097
DAPAGLIFLOZIN	1	0	0.520551	-0.652868
DAPOXETINE	1	0	208.352	5.33923
DAPRODUSTAT	1	0	902.861	6.80557
DAPSONE	1	0	2.16471	0.772284
DARAPLADIB	1	0	386.94	5.95827
DARIFENACIN	1	0	8.70885	2.16434
DAROLUTAMIDE	1	0	29.7642	3.39331
DATURA STRAMONIUM	1	0	128.98	4.85966
DAUNORUBICIN	1	0	1.58446	0.460246
DECITABINE	1	0	3.77723	1.32899
DEFERIPRONE	1	0	3.89681	1.36016
DEFEROXAMINE	1	0	4.58262	1.52227
DEFIBROTIDE	1	0	4.18595	1.43173
DEGARELIX	1	0	1.23806	0.213548
DEHYDROCHOLIC ACID	1	0	300.954	5.70696
DELAFLOXACIN	1	0	300.954	5.70696
DELAPRIL	1	0	60.1904	4.09751
DELAVIRDINE	1	0	128.98	4.85966
DELORAZEPAM	1	0	2.13399	0.757995
DEMCIZUMAB	1	0	902.861	6.80557
DEMECLOCYCLINE	1	0	17.2517	2.84791
DENDRITIC CELLS CYTOKINE INDUCED KILLER CELLS	1	0	300.954	5.70696
DENENICOKIN	1	0	541.717	6.29474
DENILEUKIN DIFTITOX	1	0	30.4331	3.41553
DENOPAMINE	1	0	142.557	4.95974
DENOSUMAB	1	0	0.60783	-0.497861
DEOXYCHOLIC ACID	1	0	21.6683	3.07585
DEPATUXIZUMAB MAFODOTIN	1	0	541.717	6.29474
DEQUALINIUM	1	0	69.4505	4.24061
DESFLURANE	1	0	4.96945	1.60331
DESIPRAMINE	1	0	30.4331	3.41553
DESLANOSIDE	1	0	82.0779	4.40767
DESMENINOL	1	0	69.4505	4.24061
DESONIDE	1	0	9.43715	2.24465
DESOXIMETASONE	1	0	41.6701	3.72978
DESOXYCORTONE	1	0	386.94	5.95827
DESVENLAFAXINE	1	0	0.878124	-0.129968
DEUTETRABENAZINE	1	0	23.9694	3.17678
DEXAMFETAMINE	1	0	0.646164	-0.436703
DEXBROMPHENIRAMINE	1	0	117.764	4.76868
DEXIBUPROFEN	1	0	60.1904	4.09751
DEXLANSOPRAZOLE	1	0	1.4214	0.351641
DEXMEDETOMIDINE	1	0	1.65822	0.505748
DEXMETHYLPHENIDATE	1	0	1.95241	0.669063
DEXPANTHENOL	1	0	9.99435	2.30202
DEXTRAN	1	0	5.10048	1.62934
DEXTRIN	1	0	386.94	5.95827
DEXTROPROPOXYPHENE	1	0	3.13088	1.14131
DEZOCINE	1	0	12.5976	2.53351
DIACEREIN	1	0	108.343	4.6853
DIAMORPHINE	1	0	19.2094	2.9554
DIASTASE	1	0	69.4505	4.24061
DIASTASE, TAKA	1	0	246.235	5.50628
DIAZOXIDE	1	0	12.3675	2.51508
DIBROMPROPAMIDINE	1	0	902.861	6.80557
DICHLORALPHENAZONE	1	0	208.352	5.33923
DICHLOROBENZYL ALCOHOL	1	0	60.1904	4.09751
DICLOFENSINE	1	0	386.94	5.95827
DICLOXACILLIN	1	0	19.7703	2.98418
DICYCLOVERINE	1	0	6.49498	1.87103
DIDANOSINE	1	0	2.02241	0.70429
DIDECYLDIMETHYLAMMONIUM	1	0	300.954	5.70696
DIETHYLCARBAMAZINE	1	0	25.7956	3.2502
DIETHYLSTILBESTROL	1	0	60.1904	4.09751
DIFENIDOL	1	0	17.7027	2.87372
DIFLUCORTOLONE	1	0	17.9372	2.88688
DIFLUNISAL	1	0	41.6701	3.72978
DIFLUPREDNATE	1	0	7.03486	1.95088
DIGESTIVES, INCL. ENZYMES	1	0	902.861	6.80557
DIGITALIS PURPUREA	1	0	300.954	5.70696
DIGITOXIN	1	0	6.85675	1.92523
DIGOXIN	1	0	0.99549	-0.00451973
DIGOXIN-SPECIFIC ANTIBODY FRAGMENTS	1	0	53.1091	3.97235
DIHYDRALAZINE	1	0	159.328	5.07097
DIHYDROCODEINE	1	0	3.16011	1.15061
DIHYDROCODEINE THIOCYANATE	1	0	51.105	3.93388
DIHYDROERGOCRISTINE	1	0	41.6701	3.72978
DIHYDROERGOTAMINE	1	0	55.2768	4.01235
DIHYDROERGOTOXINE	1	0	87.3733	4.47019
DIHYDROXYALUMINUM SODIUM CARBONATE	1	0	10.8774	2.38669
DIIODOHYDROXYQUINOLINE	1	0	902.861	6.80557
DIISOPROPYLAMINE	1	0	22.7608	3.12504
DILAZEP	1	0	39.2544	3.67006
DILOXANIDE	1	0	386.94	5.95827
DIMEMORFAN	1	0	9.70776	2.27293
DIMENHYDRINATE	1	0	2.37761	0.866095
DIMETHYL 4,4'-BIPHENYLDICARBOXYLATE	1	0	60.1904	4.09751
DIMETHYL SULFOXIDE	1	0	128.98	4.85966
DIMETICONE	1	0	5.60741	1.72409
DIMETINDENE	1	0	4.72659	1.5532
DIMORPHOLAMINE	1	0	117.764	4.76868
DINACICLIB	1	0	541.717	6.29474
DINOPROST	1	0	142.557	4.95974
DINOPROSTONE	1	0	13.7487	2.62095
DINUTUXIMAB	1	0	9.77786	2.28012
DINUTUXIMAB BETA	1	0	902.861	6.80557
DIOSCOREA SPP.	1	0	11.8275	2.47042
DIOSMECTITE	1	0	12.3675	2.51508
DIOSMIN	1	0	20.0632	2.99889
DIPHENOXYLATE	1	0	5.7748	1.7535
DIPHENYLPYRALINE	1	0	386.94	5.95827
DIPHTHERIA VACCINE	1	0	13.6106	2.61085
DIPIPERONYLAMINOETHANOL HYDROCHLORIDE	1	0	246.235	5.50628
DIPROPHYLLINE	1	0	17.4743	2.86073
DIPYRIDAMOLE	1	0	1.25762	0.229222
DIQUAFOSOL	1	0	902.861	6.80557
DIROXIMEL FUMARATE	1	0	82.0779	4.40767
DISOPYRAMIDE	1	0	14.8006	2.69467
DISTIGMINE	1	0	14.1806	2.65188
DISULFIRAM	1	0	4.66151	1.53934
DIURETICS	1	0	386.94	5.95827
DL- LACTIC ACID	1	0	180.572	5.19613
DL-ALPHA TOCOPHEROL	1	0	30.4331	3.41553
DL-METHIONINE	1	0	20.0632	2.99889
DOBUTAMINE	1	0	2.70005	0.993271
DOCARPAMINE	1	0	208.352	5.33923
DOCOSAHEXAENOIC ACID	1	0	10.8774	2.38669
DOCOSANOL	1	0	2.31262	0.838382
DOCUSATE	1	0	1.55355	0.440541
DODECLONIUM	1	0	93.3991	4.53688
DOFETILIDE	1	0	1.91647	0.650486
DOLASETRON	1	0	17.7027	2.87372
DOMAGROZUMAB	1	0	902.861	6.80557
DOMPERIDONE	1	0	1.30491	0.266135
DONOR LYMPHOCYTE INFUSION	1	0	541.717	6.29474
DOPAMINE	1	0	1.40809	0.342234
DORAVIRINE	1	0	142.557	4.95974
DORIPENEM	1	0	2.78905	1.0257
DORNASE ALFA	1	0	16.8231	2.82275
DORZOLAMIDE	1	0	2.32853	0.845239
DOSULEPIN	1	0	23.5525	3.15923
DOVITINIB	1	0	93.3991	4.53688
DOXAPRAM	1	0	142.557	4.95974
DOXAZOSIN	1	0	0.590318	-0.527094
DOXEPIN	1	0	4.3895	1.47921
DOXERCALCIFEROL	1	0	10.1441	2.31689
DOXOFYLLINE	1	0	7.76056	2.04905
DOXYCYCLINE	1	0	1.32175	0.278958
DOXYLAMINE	1	0	3.5871	1.27734
DRIED HUMAN PLASMA	1	0	22.0206	3.09198
DRIMIA MARITIMA	1	0	73.2046	4.29326
DRONABINOL	1	0	6.05904	1.80155
DRONEDARONE	1	0	0.658432	-0.417894
DROPERIDOL	1	0	7.50258	2.01525
DROSPIRENONE	1	0	128.98	4.85966
DROTAVERINE	1	0	128.98	4.85966
DROTEBANOL	1	0	128.98	4.85966
DROTRECOGIN ALFA	1	0	1.45972	0.378247
DROXIDOPA	1	0	0.840483	-0.173778
DRUG NOT ADMINISTERED	1	0	180.572	5.19613
DRYNARIA FORTUNEI	1	0	208.352	5.33923
DRYOPTERIS CRASSIRHIZOMA	1	0	208.352	5.33923
DUPILUMAB	1	0	1.03615	0.0355115
DURVALUMAB	1	0	2.03457	0.710284
DUVELISIB	1	0	300.954	5.70696
DYDROGESTERONE	1	0	541.717	6.29474
EBASTINE	1	0	9.92113	2.29467
ECABET	1	0	17.7027	2.87372
ECALLANTIDE	1	0	9.18121	2.21716
ECAMSULE	1	0	208.352	5.33923
ECHINACEA ANGUSTIFOLIA	1	0	57.629	4.05403
ECHINACEA PURPUREA	1	0	386.94	5.95827
ECONAZOLE	1	0	14.0337	2.64146
ECOTHIOPATE	1	0	159.328	5.07097
EDARAVONE	1	0	3.06012	1.11845
EDETIC ACID	1	0	31.1327	3.43826
EDOXABAN	1	0	3.44123	1.23583
EDRECOLOMAB	1	0	386.94	5.95827
EFALIZUMAB	1	0	2.44194	0.892791
EFAVIRENZ	1	0	1.11172	0.105905
EFINACONAZOLE	1	0	11.2385	2.41935
EFLORNITHINE	1	0	246.235	5.50628
EFMOROCTOCOG ALFA	1	0	9.24389	2.22396
EFONIDIPINE	1	0	45.9078	3.82664
EFTRENONACOG ALFA	1	0	7.80529	2.0548
EGF816	1	0	246.235	5.50628
ELBASVIR	1	0	2.29304	0.829877
ELCATONIN	1	0	55.2768	4.01235
ELDECALCITOL	1	0	19.4858	2.96969
ELECTROLYTES NOS	1	0	3.25117	1.17902
ELECTROLYTES WITH CARBOHYDRATES	1	0	541.717	6.29474
ELENBECESTAT	1	0	82.0779	4.40767
ELETRIPTAN	1	0	8.88018	2.18382
ELEXACAFTOR	1	0	14.9641	2.70566
ELIGLUSTAT	1	0	17.7027	2.87372
ELOBIXIBAT	1	0	541.717	6.29474
ELOSULFASE ALFA	1	0	100.318	4.60834
ELOTUZUMAB	1	0	2.08792	0.736166
ELTROMBOPAG	1	0	0.723209	-0.324057
ELVITEGRAVIR	1	0	1.42739	0.355851
EMEDASTINE	1	0	208.352	5.33923
EMEPRONIUM	1	0	386.94	5.95827
EMIBETUZUMAB	1	0	541.717	6.29474
EMICIZUMAB	1	0	22.0206	3.09198
EMPAGLIFLOZIN	1	0	1.15344	0.142746
EMSER SALT	1	0	386.94	5.95827
EMULSIFYING WAX	1	0	100.318	4.60834
ENADENOTUCIREV	1	0	902.861	6.80557
ENALAPRILAT	1	0	82.0779	4.40767
ENASIDENIB	1	0	8.49043	2.13894
ENBUCRILATE	1	0	208.352	5.33923
ENCORAFENIB	1	0	41.6701	3.72978
ENFORTUMAB VEDOTIN	1	0	51.105	3.93388
ENFUVIRTIDE	1	0	2.34061	0.850412
ENOCITABINE	1	0	541.717	6.29474
ENOXACIN	1	0	902.861	6.80557
ENOXOLONE	1	0	45.9078	3.82664
ENTACAPONE	1	0	0.869099	-0.140299
ENTECAVIR	1	0	1.49685	0.403364
ENTEROCOCCUS FAECALIS	1	0	2.74383	1.00935
ENTEROCOCCUS FAECIUM	1	0	42.993	3.76104
ENTINOSTAT	1	0	159.328	5.07097
ENTRECTINIB	1	0	117.764	4.76868
ENVIOMYCIN	1	0	117.764	4.76868
ENZASTAURIN	1	0	69.4505	4.24061
ENZYMES NOS	1	0	11.2385	2.41935
EPACADOSTAT	1	0	17.4743	2.86073
EPALRESTAT	1	0	16.8231	2.82275
EPERISONE	1	0	17.0347	2.83525
EPHEDRA DISTACHYA	1	0	208.352	5.33923
EPHEDRA NOS	1	0	246.235	5.50628
EPHEDRA SPP.	1	0	47.5186	3.86112
EPHEDRINE	1	0	4.10971	1.41335
EPICOCCUM NIGRUM	1	0	386.94	5.95827
EPIMEDIUM SPP.	1	0	208.352	5.33923
EPINEPHRINE	1	0	0.559078	-0.581466
EPIRIZOLE	1	0	18.6795	2.92743
EPIRUBICIN	1	0	3.10219	1.13211
EPLERENONE	1	0	1.28144	0.247981
EPOETIN NOS	1	0	142.557	4.95974
EPOPROSTENOL	1	0	1.05555	0.0540597
EPRAZINONE	1	0	32.6331	3.48533
EPROSARTAN	1	0	8.38528	2.12648
EPTACOG ALFA (ACTIVATED)	1	0	2.56209	0.940824
EPTIFIBATIDE	1	0	1.43041	0.357962
EPZ 5687	1	0	386.94	5.95827
EQUISETUM ARVENSE	1	0	15.6561	2.75086
ERAVACYCLINE	1	0	541.717	6.29474
ERDAFITINIB	1	0	142.557	4.95974
ERENUMAB	1	0	4.21199	1.43793
ERGOCALCIFEROL	1	0	2.30083	0.83327
ERGOT ALKALOIDS	1	0	541.717	6.29474
ERGOTAMINE	1	0	51.105	3.93388
ERIBULIN	1	0	12.1457	2.49697
ERTAPENEM	1	0	0.941686	-0.0600839
ERTUGLIFLOZIN	1	0	11.6244	2.45311
ERYTHROMYCIN	1	0	1.95805	0.671951
ERYTHROPOIETIN	1	0	10.2984	2.33199
ERYTHROPOIETIN HUMAN	1	0	0.707696	-0.345741
ESCHERICHIA COLI	1	0	14.3307	2.6624
ESCIN	1	0	42.993	3.76104
ESCULOSIDE	1	0	62.9899	4.14297
ESDEPALLETHRINE	1	0	386.94	5.95827
ESFLURBIPROFEN	1	0	386.94	5.95827
ESKETAMINE	1	0	15.8393	2.76249
ESLICARBAZEPINE	1	0	7.37991	1.99876
ESMOLOL	1	0	17.7027	2.87372
ESOMEPRAZOLE	1	0	0.948625	-0.0527415
ESTAZOLAM	1	0	6.19771	1.82418
ESTERS OF UNSATURATED FATTY ACIDS	1	0	300.954	5.70696
ESTRADIOL	1	0	20.9964	3.04435
ESTRAMUSTINE	1	0	4.00043	1.3864
ESTROGEN NOS	1	0	541.717	6.29474
ESTROGENS CONJUGATED	1	0	73.2046	4.29326
ETACRYNIC ACID	1	0	87.3733	4.47019
ETAMSILATE	1	0	12.8365	2.55229
ETELCALCETIDE	1	0	6.72062	1.90518
ETEPLIRSEN	1	0	31.1327	3.43826
ETHACRIDINE	1	0	386.94	5.95827
ETHAMBUTOL	1	0	0.865208	-0.144785
ETHANOL	1	0	1.87402	0.628087
ETHANOLAMINE TENOATE	1	0	62.9899	4.14297
ETHENZAMIDE	1	0	180.572	5.19613
ETHINYLESTRADIOL	1	0	13.7487	2.62095
ETHIODIZED OIL	1	0	7.18415	1.97188
ETHIONAMIDE	1	0	4.52141	1.50882
ETHOSUXIMIDE	1	0	10.8774	2.38669
ETHYL CHLORIDE	1	0	386.94	5.95827
ETHYL LOFLAZEPATE	1	0	9.57054	2.25869
ETHYLMORPHINE	1	0	10.1441	2.31689
ETIDRONIC ACID	1	0	902.861	6.80557
ETIFOXINE	1	0	30.4331	3.41553
ETILEFRINE	1	0	93.3991	4.53688
ETIMICIN	1	0	55.2768	4.01235
ETODOLAC	1	0	1.95523	0.670506
ETOFENAMATE	1	0	541.717	6.29474
ETOMIDATE	1	0	4.33331	1.46633
ETONOGESTREL	1	0	246.235	5.50628
ETRAVIRINE	1	0	2.32055	0.841804
ETRETINATE	1	0	22.7608	3.12504
ETROLIZUMAB	1	0	541.717	6.29474
EUCALYPTUS GLOBULUS	1	0	32.6331	3.48533
EUCALYPTUS SPP.	1	0	180.572	5.19613
EUGENOL	1	0	69.4505	4.24061
EUPATILIN	1	0	47.5186	3.86112
EUPATORIUM PERFOLIATUM	1	0	902.861	6.80557
EUPATORIUM TRIPLINERVE	1	0	180.572	5.19613
EUPHORBIA ANTISYPHILITICA	1	0	902.861	6.80557
EUPHRASIA OFFICINALIS	1	0	541.717	6.29474
EUPOLYPHAGA STELEOPHAGA	1	0	208.352	5.33923
EUTERPE OLERACEA	1	0	300.954	5.70696
EVOCALCET	1	0	180.572	5.19613
EVOGLIPTIN	1	0	902.861	6.80557
EVOLOCUMAB	1	0	0.674858	-0.393253
EXEMESTANE	1	0	35.176	3.56036
FACTOR I (FIBRINOGEN)	1	0	6.37271	1.85203
FACTOR II (PROTHROMBIN)	1	0	9.18121	2.21716
FACTOR IX	1	0	6.2262	1.82877
FACTOR IX COMPLEX HUMAN	1	0	60.1904	4.09751
FACTOR VII (PROCONVERTIN)	1	0	8.9388	2.1904
FACTOR VIIA	1	0	35.176	3.56036
FACTOR VIIA, RECOMBINANT	1	0	902.861	6.80557
FACTOR VIII (ANTIHAEMOPHILIC FACTOR)	1	0	4.58262	1.52227
FACTOR VIII INHIBITOR BYPASSING FRACTION	1	0	4.37531	1.47598
FACTOR VIII, RECOMBINANT	1	0	40.4262	3.69948
FACTOR X (STUART PROWER FACTOR)	1	0	8.33368	2.1203
FACTOR XIII (FIBRIN STABILISING FACTOR)	1	0	33.4389	3.50972
FALECALCITRIOL	1	0	541.717	6.29474
FALLOPIA JAPONICA	1	0	300.954	5.70696
FALLOPIA MULTIFLORA	1	0	159.328	5.07097
FAMCICLOVIR	1	0	4.46182	1.49556
FAROPENEM	1	0	23.5525	3.15923
FATS NOS	1	0	14.8006	2.69467
FATTY ACIDS NOS	1	0	66.0626	4.1906
FEDRATINIB	1	0	62.9899	4.14297
FELBAMATE	1	0	20.6758	3.02896
FELBINAC	1	0	26.2965	3.26944
FELODIPINE	1	0	2.44194	0.892791
FENFLURAMINE	1	0	386.94	5.95827
FENOLDOPAM	1	0	87.3733	4.47019
FENOPROFEN	1	0	108.343	4.6853
FENOTEROL	1	0	7.30034	1.98792
FENPIVERINIUM	1	0	902.861	6.80557
FENRETINIDE	1	0	36.114	3.58668
FENSPIRIDE	1	0	12.1457	2.49697
FENTICONAZOLE	1	0	386.94	5.95827
FENYRAMIDOL	1	0	300.954	5.70696
FERRIC HYDROXIDE	1	0	208.352	5.33923
FERRITIN	1	0	902.861	6.80557
FERROUS OXALATE	1	0	66.0626	4.1906
FERROUS PHOSPHATE	1	0	386.94	5.95827
FERUMOXYTOL	1	0	0.88041	-0.127368
FESOTERODINE	1	0	2.01339	0.699818
FEXOFENADINE	1	0	0.663275	-0.410565
FIBRATES	1	0	902.861	6.80557
FIBRE, DIETARY	1	0	42.993	3.76104
FIBRONECTIN	1	0	208.352	5.33923
FICUS CARICA	1	0	246.235	5.50628
FIDAXOMICIN	1	0	8.76522	2.17079
FILGRASTIM	1	0	0.543134	-0.610399
FILIBUVIR	1	0	541.717	6.29474
FILIPENDULA ULMARIA	1	0	386.94	5.95827
FIMASARTAN	1	0	100.318	4.60834
FINERENONE	1	0	208.352	5.33923
FISH OIL	1	0	8.99819	2.19702
FLAVINE ADENINE DINUCLEOTIDE	1	0	21.327	3.05997
FLAVOCOXID	1	0	246.235	5.50628
FLAVOXATE	1	0	14.9641	2.70566
FLECAINIDE	1	0	2.18215	0.780311
FLEROXACIN	1	0	142.557	4.95974
FLIBANSERIN	1	0	117.764	4.76868
FLOCTAFENINE	1	0	62.9899	4.14297
FLOMOXEF	1	0	13.6106	2.61085
FLOPROPIONE	1	0	128.98	4.85966
FLORBETAPIR (18F)	1	0	541.717	6.29474
FLOXURIDINE	1	0	246.235	5.50628
FLUCICLOVINE (18F)	1	0	159.328	5.07097
FLUCLOXACILLIN	1	0	3.49452	1.2512
FLUCONAZOLE	1	0	0.823614	-0.194054
FLUCYTOSINE	1	0	13.2122	2.58114
FLUDEOXYGLUCOSE (18F)	1	0	62.9899	4.14297
FLUDIAZEPAM	1	0	180.572	5.19613
FLUDROCORTISONE	1	0	8.43753	2.13269
FLUDROXYCORTIDE	1	0	100.318	4.60834
FLUFENAMIC ACID	1	0	902.861	6.80557
FLUINDIONE	1	0	1.01975	0.0195591
FLUMAZENIL	1	0	14.8006	2.69467
FLUMETASONE	1	0	246.235	5.50628
FLUNARIZINE	1	0	51.105	3.93388
FLUNISOLIDE	1	0	14.3307	2.6624
FLUNOXAPROFEN	1	0	541.717	6.29474
FLUOCINOLONE ACETONIDE	1	0	9.18121	2.21716
FLUOCINONIDE	1	0	17.9372	2.88688
FLUORESCEIN	1	0	3.29068	1.19109
FLUORIDE	1	0	541.717	6.29474
FLUORINE	1	0	13.4751	2.60084
FLUOROMETHOLONE	1	0	13.6106	2.61085
FLUOXYMESTERONE	1	0	386.94	5.95827
FLUPENTIXOL	1	0	42.993	3.76104
FLUPHENAZINE	1	0	5.79954	1.75778
FLUPIRTINE	1	0	27.359	3.30905
FLUPREDNIDENE	1	0	128.98	4.85966
FLURAZEPAM	1	0	3.07401	1.12298
FLURBIPROFEN	1	0	4.31948	1.46314
FLUSPIRILENE	1	0	300.954	5.70696
FLUTAMIDE	1	0	4.43261	1.48899
FLUTEMETAMOL (18F)	1	0	386.94	5.95827
FLUTRIMAZOLE	1	0	386.94	5.95827
FLUVASTATIN	1	0	1.50518	0.408909
FLUVOXAMINE	1	0	1.64613	0.498424
FOENICULUM VULGARE	1	0	66.0626	4.1906
FOLIC ACID	1	0	1.0958	0.0914856
FOLLITROPIN ALFA	1	0	45.9078	3.82664
FOMINOBEN	1	0	159.328	5.07097
FORMALDEHYDE SOLUTION	1	0	902.861	6.80557
FORODESINE	1	0	55.2768	4.01235
FORSYTHIA SUSPENSA	1	0	108.343	4.6853
FOSAMPRENAVIR	1	0	1.50685	0.410022
FOSCARNET	1	0	2.62671	0.965733
FOSFLUCONAZOLE	1	0	7.03486	1.95088
FOSFOCREATININE	1	0	180.572	5.19613
FOSFOMYCIN	1	0	5.97879	1.78822
FOSINOPRIL	1	0	3.44123	1.23583
FOSPHENYTOIN	1	0	3.80911	1.3374
FOSPROPOFOL	1	0	386.94	5.95827
FOSTAMATINIB	1	0	73.2046	4.29326
FOSTEMSAVIR	1	0	300.954	5.70696
FOTEMUSTINE	1	0	117.764	4.76868
FRAMYCETIN	1	0	62.9899	4.14297
FREMANEZUMAB	1	0	77.3877	4.34883
FRITILLARIA THUNBERGII	1	0	902.861	6.80557
FROVATRIPTAN	1	0	386.94	5.95827
FRUCTOOLIGOSACCHARIDES	1	0	100.318	4.60834
FRUCTOSE	1	0	7.33991	1.99333
FUDOSTEINE	1	0	9.92113	2.29467
FULVESTRANT	1	0	45.9078	3.82664
FUMAGILLIN	1	0	902.861	6.80557
FURALTADONE	1	0	100.318	4.60834
FURSULTIAMINE	1	0	11.8275	2.47042
FUSAFUNGINE	1	0	159.328	5.07097
FUSIDIC ACID	1	0	1.82599	0.602123
GABAPENTIN	1	0	1.14329	0.133906
GABAPENTIN ENACARBIL	1	0	13.3424	2.59094
GABEXATE	1	0	11.055	2.40288
GADOBENIC ACID	1	0	0.537948	-0.619993
GADOBUTROL	1	0	0.817625	-0.201351
GADODIAMIDE	1	0	4.46182	1.49556
GADOFOSVESET	1	0	29.7642	3.39331
GADOLINIUM	1	0	13.2122	2.58114
GADOLINIUM ZEOLITE	1	0	108.343	4.6853
GADOTERIC ACID	1	0	1.06051	0.0587509
GADOTERIDOL	1	0	2.30083	0.83327
GADOVERSETAMIDE	1	0	4.53656	1.51217
GADOXETIC ACID	1	0	7.37991	1.99876
GALANTAMINE	1	0	2.114	0.748582
GALCANEZUMAB	1	0	29.7642	3.39331
GALLAMINE	1	0	386.94	5.95827
GALLIUM (67 GA)	1	0	159.328	5.07097
GALLIUM (68GA) DOTATATE	1	0	17.9372	2.88688
GALPHIMIA GLAUCA	1	0	300.954	5.70696
GALSULFASE	1	0	16.8231	2.82275
GALUNISERTIB	1	0	386.94	5.95827
GAMMA-AMINOBUTYRIC ACID	1	0	902.861	6.80557
GAMMA-HYDROXYBUTYRATE	1	0	300.954	5.70696
GANGLIOSIDE : GM1	1	0	386.94	5.95827
GANIRELIX	1	0	541.717	6.29474
GANITUMAB	1	0	386.94	5.95827
GANODERMA CAPENSE	1	0	208.352	5.33923
GANODERMA LUCIDUM	1	0	300.954	5.70696
GARCINIA GUMMI-GUTTA	1	0	117.764	4.76868
GARDENIA JASMINOIDES	1	0	117.764	4.76868
GARENOXACIN	1	0	7.30034	1.98792
GASTRODIA ELATA	1	0	300.954	5.70696
GATIFLOXACIN	1	0	1.97808	0.682128
GEDATOLISIB	1	0	386.94	5.95827
GEFARNATE	1	0	51.105	3.93388
GELATIN	1	0	13.0845	2.57143
GELIDIUM AMANSII	1	0	541.717	6.29474
GELIDIUM CARTILAGINEUM	1	0	541.717	6.29474
GELSEMIUM SEMPERVIRENS	1	0	128.98	4.85966
GEMFIBROZIL	1	0	1.53766	0.430264
GEMIFLOXACIN	1	0	3.91937	1.36593
GEMIGLIPTIN	1	0	300.954	5.70696
GEMTUZUMAB	1	0	2.12062	0.75171
GENTAMICIN	1	0	0.729056	-0.316005
GENTIANA LUTEA	1	0	128.98	4.85966
GENTIANELLA AMARELLA	1	0	93.3991	4.53688
GERANIUM THUNBERGII	1	0	208.352	5.33923
GEVOKIZUMAB	1	0	541.717	6.29474
GILTERITINIB	1	0	2.34466	0.852142
GINKGO BILOBA	1	0	15.8393	2.76249
GLASDEGIB	1	0	11.5255	2.44456
GLATIRAMER	1	0	0.783076	-0.244525
GLECAPREVIR	1	0	1.07483	0.0721635
GLICLAZIDE	1	0	1.56976	0.450925
GLIPIZIDE	1	0	1.53244	0.426862
GLIQUIDONE	1	0	77.3877	4.34883
GLUCAGON	1	0	6.34286	1.84733
GLUCARPIDASE	1	0	42.993	3.76104
GLUCONATE SODIUM	1	0	66.0626	4.1906
GLUCOSAMINE	1	0	14.1806	2.65188
GLUCOSE 1-PHOSPHATE DISODIUM	1	0	117.764	4.76868
GLUCURONIC ACID	1	0	902.861	6.80557
GLUTAMIC ACID	1	0	7.89632	2.0664
GLUTAMIC ACID HYDROCHLORIDE	1	0	300.954	5.70696
GLUTATHIONE	1	0	2.99248	1.0961
GLUTETHIMIDE	1	0	541.717	6.29474
GLYCEROL	1	0	2.17165	0.775487
GLYCEROL PHENYLBUTYRATE	1	0	8.38528	2.12648
GLYCERYL TRINITRATE	1	0	1.13907	0.130209
GLYCINE MAX	1	0	1.63026	0.488742
GLYCOLIC ACID	1	0	82.0779	4.40767
GLYCOPYRRONIUM	1	0	1.27781	0.245145
GLYCYRRHIZA GLABRA	1	0	31.1327	3.43826
GLYCYRRHIZA SPP.	1	0	4.93324	1.596
GOLD	1	0	159.328	5.07097
GOLD (198 AU)	1	0	180.572	5.19613
GOLD CHLORIDE	1	0	77.3877	4.34883
GOLIMUMAB	1	0	0.795509	-0.228773
GONADOTROPINS	1	0	246.235	5.50628
GOSERELIN	1	0	2.01339	0.699818
GRACILARIA CONFERVOIDES	1	0	541.717	6.29474
GRAMICIDIN	1	0	9.63866	2.26578
GRANULOCYTE COLONY STIMULATING FACTOR	1	0	7.62939	2.03201
GRANULOCYTE MACROPHAGE COLONY STIM FACTOR	1	0	3.54948	1.2668
GRAZOPREVIR	1	0	2.28916	0.828185
GRIFOLA FRONDOSA	1	0	300.954	5.70696
GRINDELIA CAMPORUM	1	0	902.861	6.80557
GRINDELIA ROBUSTA	1	0	541.717	6.29474
GRINDELIA SPP.	1	0	208.352	5.33923
GRISEOFULVIN	1	0	18.4253	2.91373
GUADECITABINE	1	0	541.717	6.29474
GUAIAZULENE	1	0	128.98	4.85966
GUALENIC ACID	1	0	2.25861	0.814748
GUANABENZ	1	0	108.343	4.6853
GUANFACINE	1	0	1.41842	0.349543
GUANIDINE	1	0	300.954	5.70696
GUAREA GUIDONIA	1	0	57.629	4.05403
GUSELKUMAB	1	0	8.28271	2.11417
H2-RECEPTOR ANTAGONISTS	1	0	246.235	5.50628
HAEMOCOAGULASE	1	0	27.9231	3.32946
HALAZEPAM	1	0	300.954	5.70696
HALCINONIDE	1	0	100.318	4.60834
HALOTHANE	1	0	117.764	4.76868
HAMAMELIS VIRGINIANA	1	0	108.343	4.6853
HAPTOGLOBINS	1	0	36.114	3.58668
HEDERA HELIX	1	0	38.1487	3.64149
HELIANTHUS ANNUUS	1	0	300.954	5.70696
HELICIDINE	1	0	40.4262	3.69948
HELIUM	1	0	541.717	6.29474
HEMATIN	1	0	32.6331	3.48533
HEMICELLULASE	1	0	902.861	6.80557
HEPARINOID	1	0	2.60148	0.956079
HEPATITIS A VACCINE	1	0	69.4505	4.24061
HEPATITIS B VACCINE	1	0	11.4282	2.43608
HEPATOCYTE GROWTH FACTOR	1	0	902.861	6.80557
HEPTAMINOL	1	0	117.764	4.76868
HERBAL EXTRACT NOS	1	0	29.1241	3.37157
HERBAL LOCAL ANESTHETICS FOR DENTAL PRACTICE	1	0	180.572	5.19613
HERBAL NOS	1	0	4.98776	1.60699
HERBAL OIL NOS	1	0	87.3733	4.47019
HERBAL POLLEN NOS	1	0	44.4026	3.7933
HERBAL PREPARATION	1	0	28.511	3.35029
HERICIUM ERINACEUS	1	0	208.352	5.33923
HESPERIDIN	1	0	25.7956	3.2502
HESPERIDIN COMPLEX	1	0	541.717	6.29474
HETASTARCH	1	0	7.42035	2.00423
HEXACHLOROPHENE	1	0	902.861	6.80557
HEXAMIDINE	1	0	117.764	4.76868
HEXAMINOLEVULINATE	1	0	159.328	5.07097
HEXETIDINE	1	0	40.4262	3.69948
HEXETYLAMINE	1	0	93.3991	4.53688
HEXYLRESORCINOL	1	0	55.2768	4.01235
HIB VACCINE	1	0	20.6758	3.02896
HIGENAMINE	1	0	208.352	5.33923
HINTONIA LATIFLORA	1	0	902.861	6.80557
HISTAMINE	1	0	180.572	5.19613
HISTIDINE	1	0	3.07401	1.12298
HISTRELIN	1	0	10.9655	2.39475
HOMEOPATHICS NOS	1	0	6.9269	1.93541
HOMOSALATE	1	0	142.557	4.95974
HOPANTENIC ACID	1	0	386.94	5.95827
HORDEUM VULGARE	1	0	300.954	5.70696
HORMONES	1	0	100.318	4.60834
HOUTTUYNIA CORDATA	1	0	77.3877	4.34883
HPV VACCINE	1	0	246.235	5.50628
HSV THYMIDINE KINASE DONOR LYMPHOCYTES	1	0	49.2466	3.89684
HUMAN MENOPAUSAL GONADOTROPHIN	1	0	386.94	5.95827
HUMAN RED BLOOD CELLS	1	0	8.18261	2.10201
HUMULUS LUPULUS	1	0	300.954	5.70696
HYALURONIC ACID	1	0	8.59825	2.15156
HYALURONIDASE	1	0	24.849	3.21282
HYDRALAZINE	1	0	2.03152	0.708782
HYDRAZINE	1	0	541.717	6.29474
HYDROCHLORIC ACID	1	0	33.4389	3.50972
HYDROGEN PEROXIDE	1	0	9.37184	2.23771
HYDROQUININE	1	0	73.2046	4.29326
HYDROQUINONE	1	0	12.1457	2.49697
HYDROTALCITE	1	0	5.75028	1.74925
HYDROXOCOBALAMIN	1	0	8.88018	2.18382
HYDROXYAMFETAMINE	1	0	208.352	5.33923
HYDROXYCARBAMIDE	1	0	1.04576	0.0447426
HYDROXYCHLOROQUINE	1	0	1.56976	0.450925
HYDROXYPROGESTERONE	1	0	29.1241	3.37157
HYDROXYZINE	1	0	0.511879	-0.669666
HYETELLOSE	1	0	51.105	3.93388
HYLAN G-F 20	1	0	300.954	5.70696
HYMECROMONE	1	0	386.94	5.95827
HYOSCINE	1	0	1.26704	0.236683
HYOSCYAMINE	1	0	4.58262	1.52227
HYPERICUM PERFORATUM	1	0	35.176	3.56036
HYPNOTICS AND SEDATIVES	1	0	57.629	4.05403
HYPOCHLOROUS ACID	1	0	142.557	4.95974
HYPROLOSE	1	0	386.94	5.95827
HYPROMELLOSE	1	0	11.8275	2.47042
I.V. SOLUTIONS	1	0	42.993	3.76104
IBALIZUMAB	1	0	69.4505	4.24061
IBANDRONIC ACID	1	0	3.18989	1.15999
IBERIS AMARA	1	0	541.717	6.29474
IBRITUMOMAB TIUXETAN	1	0	8.9388	2.1904
IBUDILAST	1	0	34.2855	3.53472
IBUTILIDE	1	0	108.343	4.6853
ICATIBANT	1	0	37.1035	3.61371
ICHTHAMMOL	1	0	300.954	5.70696
ICTASOL	1	0	246.235	5.50628
IDARUBICIN	1	0	3.84153	1.34587
IDARUCIZUMAB	1	0	6.08628	1.80604
IDEBENONE	1	0	386.94	5.95827
IDOXURIDINE	1	0	300.954	5.70696
IDURSULFASE	1	0	8.03691	2.08405
IFENPRODIL	1	0	38.1487	3.64149
IGURATIMOD	1	0	73.2046	4.29326
ILAPRAZOLE	1	0	180.572	5.19613
ILLICIUM VERUM	1	0	180.572	5.19613
ILOPERIDONE	1	0	6.72062	1.90518
ILOPROST	1	0	1.53941	0.431401
IMATINIB	1	0	0.968319	-0.0321933
IMIDAFENACIN	1	0	34.2855	3.53472
IMIGLUCERASE	1	0	4.12223	1.41639
IMIPRAMINE	1	0	5.87503	1.77071
IMIQUIMOD	1	0	1.5035	0.407798
IMMUNOGLOBULIN ANTI-CLOSTRIDIUM BOTULI TOX A	1	0	26.2965	3.26944
IMMUNOGLOBULIN ANTI-CLOSTRIDIUM BOTULI TOX B	1	0	26.2965	3.26944
IMMUNOGLOBULIN ANTI-CLOSTRIDIUM BOTULI TOX C	1	0	26.2965	3.26944
IMMUNOGLOBULIN ANTI-CLOSTRIDIUM BOTULI TOX D	1	0	26.2965	3.26944
IMMUNOGLOBULIN ANTI-CLOSTRIDIUM BOTULI TOX E	1	0	26.2965	3.26944
IMMUNOGLOBULIN ANTI-CLOSTRIDIUM BOTULI TOX F	1	0	26.2965	3.26944
IMMUNOGLOBULIN ANTI-CLOSTRIDIUM BOTULI TOX G	1	0	26.2965	3.26944
IMMUNOGLOBULIN ANTI-CLOSTRIDIUM TETANI TOXIN	1	0	541.717	6.29474
IMMUNOGLOBULIN ANTIHEPATITIS B	1	0	3.41519	1.22823
IMMUNOGLOBULIN ANTIVENOM ECHIS LEUCOGASTER	1	0	93.3991	4.53688
IMMUNOGLOBULIN CYTOMEGALOVIRUS	1	0	47.5186	3.86112
IMMUNOGLOBULIN G HUMAN	1	0	2.62671	0.965733
IMMUNOGLOBULIN HUMAN ANTI-PERTUSSIS	1	0	902.861	6.80557
IMMUNOGLOBULIN HUMAN ANTI-RABIES	1	0	108.343	4.6853
IMMUNOGLOBULIN HUMAN ANTI-TETANUS	1	0	38.1487	3.64149
IMMUNOGLOBULIN VARICELLA-ZOSTER	1	0	541.717	6.29474
IMMUNOGLOBULINS NOS	1	0	5.72597	1.74501
IMRECOXIB	1	0	902.861	6.80557
INDACATEROL	1	0	1.18702	0.171449
INDAPAMIDE	1	0	1.13239	0.124334
INDIGO CARMINE	1	0	902.861	6.80557
INDINAVIR	1	0	25.7956	3.2502
INDIUM (111 IN) PENTETREOTIDE	1	0	82.0779	4.40767
INDIUM (113M IN)	1	0	246.235	5.50628
INDOBUFEN	1	0	108.343	4.6853
INDOCYANINE GREEN	1	0	142.557	4.95974
INDOMETACIN	1	0	1.30365	0.265171
INDOPROFEN	1	0	180.572	5.19613
INDORAMIN	1	0	541.717	6.29474
INDUSTRIAL METHYLATED SPIRIT	1	0	77.3877	4.34883
INFIGRATINIB	1	0	541.717	6.29474
INFLUENZA A(H1N1)PDM09 VACCINE	1	0	300.954	5.70696
INFLUENZA VACCINE	1	0	4.61385	1.52906
INGENOL	1	0	0.580935	-0.543116
INOSINE	1	0	40.4262	3.69948
INOSITOL	1	0	17.9372	2.88688
INOTERSEN	1	0	300.954	5.70696
INOTUZUMAB	1	0	7.62939	2.03201
INSULIN BOVINE	1	0	26.8172	3.28905
INSULIN DEGLUDEC	1	0	1.98388	0.685055
INSULIN DETEMIR	1	0	1.26231	0.232945
INSULIN GLULISINE	1	0	3.05322	1.1162
INSULIN LISPRO	1	0	0.596831	-0.516121
INSULIN PORCINE	1	0	1.88184	0.632249
INSULINS AND ANALOGUES	1	0	386.94	5.95827
INSULINS AND ANALOGUES FOR INJECTION, FAST-ACTING	1	0	902.861	6.80557
INTERFERON	1	0	5.30013	1.66773
INTERFERON ALFA	1	0	8.59825	2.15156
INTERFERON ALFA-1A	1	0	386.94	5.95827
INTERFERON ALFA-2A	1	0	2.92145	1.07208
INTERFERON ALFA-2B	1	0	1.40225	0.338081
INTERFERON ALFACON-1	1	0	1.41397	0.346404
INTERFERON BETA	1	0	9.50338	2.25165
INTERFERON GAMMA	1	0	18.9407	2.94131
INTERFERON GAMMA-1A	1	0	386.94	5.95827
INTERFERON GAMMA-1B	1	0	4.84498	1.57794
INTERLEUKINS	1	0	6.75415	1.91016
INTRAUTERINE CONTRACEPTIVE DEVICE	1	0	7.89632	2.0664
INTRINSIC FACTOR	1	0	386.94	5.95827
INULIN	1	0	62.9899	4.14297
INVERT SUGAR	1	0	159.328	5.07097
INVERTASE	1	0	300.954	5.70696
INVESTIGATIONAL DRUG	1	0	3.95371	1.37465
IOBITRIDOL	1	0	57.629	4.05403
IOCETAMIC ACID	1	0	300.954	5.70696
IODAMIDE	1	0	386.94	5.95827
IODINATED (125 I) HUMAN SERUM ALBUMIN	1	0	73.2046	4.29326
IODINE	1	0	2.08149	0.733086
IODINE (131 I)	1	0	208.352	5.33923
IODINE POVACRYLEX	1	0	82.0779	4.40767
IODIXANOL	1	0	0.866871	-0.142865
IODIZED OIL	1	0	128.98	4.85966
IODOFORM	1	0	159.328	5.07097
IODOPHOR	1	0	386.94	5.95827
IOFETAMINE (123 I)	1	0	208.352	5.33923
IOFLUPANE (123I)	1	0	14.1806	2.65188
IOMEPROL	1	0	16.8231	2.82275
IOPAMIDOL	1	0	0.548199	-0.601118
IOTALAMIC ACID	1	0	39.2544	3.67006
IOXAGLIC ACID	1	0	6.25496	1.83338
IOXILAN	1	0	23.5525	3.15923
IOXITALAMIC ACID	1	0	386.94	5.95827
IPAMORELIN	1	0	386.94	5.95827
IPATASERTIB	1	0	902.861	6.80557
IPOMOEA NIL	1	0	128.98	4.85966
IPRAGLIFLOZIN	1	0	16.0267	2.77426
IPRATROPIUM	1	0	0.563975	-0.572745
IROFULVEN	1	0	77.3877	4.34883
IRON POLYSACCHARIDE COMPLEX	1	0	208.352	5.33923
IRSOGLADINE	1	0	12.2556	2.50598
ISATIS TINCTORIA	1	0	208.352	5.33923
ISATUXIMAB	1	0	17.9372	2.88688
ISAVUCONAZOLE	1	0	8.88018	2.18382
ISAVUCONAZONIUM	1	0	6.49498	1.87103
ISCALIMAB	1	0	62.9899	4.14297
ISEPAMICIN	1	0	62.9899	4.14297
ISOAMYL ACETATE	1	0	49.2466	3.89684
[truncated: 1,588 more rows]
