# Supplementary material for: Analysis of Factors Associated with Hiccups Using the FAERS Database
Source: Pharmaceuticals (Basel). 2021 Dec 24;15(1):27. doi: 10.3390/ph15010027 (PMC8780603; doi:10.3390/ph15010027)
Supplement: Supplementary file 1 [file pharmaceuticals-15-00027-s001.zip › Supplementary S3. Scatter plot data in the female table.xlsx]

## Sheet: Sheet1
Drug name	P-value	(-logP)	ROR	LnROR
NICOTINE	<.0001	74.3887	118.051	4.77112
EXENATIDE	<.0001	12.4532	10.5067	2.35201
OXYCODONE	0.0044	2.35205	6.99852	1.9457
OXYBATE SODIUM	0.0094	2.02651	5.62409	1.72706
OLMESARTAN	0.0032	2.4922	12.2617	2.50648
LANSOPRAZOLE	0.0214	1.66875	6.05981	1.80168
ONDANSETRON	0.0244	1.61337	5.76565	1.75192
AMLODIPINE	0.0563	1.24949	4.10746	1.41281
DABIGATRAN	0.0624	1.20498	3.93348	1.36952
INTERFERON BETA-1A	0.2359	0.627264	2.10469	0.744169
RIBAVIRIN	0.2683	0.5714	1.96122	0.673565
LEVOFLOXACIN	0.4469	0.349765	1.83605	0.607616
DELAMANID	0.0008	3.07333	60.6103	4.10446
CLOFAZIMINE	0.002	2.69879	39.0428	3.66466
VITAMINS NOS	0.0044	2.35834	26.0879	3.26147
ASENAPINE	0.0062	2.20419	21.7004	3.07733
DULAGLUTIDE	0.007	2.15465	20.448	3.01788
PHENYTOIN	0.0097	2.01194	17.2148	2.84577
VEMURAFENIB	0.012	1.91971	15.3908	2.73377
ALIROCUMAB	0.0125	1.90476	15.1129	2.71555
LINEZOLID	0.0287	1.54229	9.65005	2.26696
DASABUVIR	0.0386	1.4136	8.19553	2.10359
PARITAPREVIR	0.0464	1.33382	7.39549	2.00087
OMBITASVIR	0.0466	1.33158	7.37415	1.99798
IBRUTINIB	0.0685	1.16448	5.92006	1.77835
RITONAVIR	0.1238	0.907314	4.15533	1.42439
RANITIDINE	0.1382	0.859569	3.87982	1.35579
TOFACITINIB	0.1534	0.81424	3.6313	1.28959
FENTANYL	0.1676	0.775756	3.42973	1.23248
CAPECITABINE	0.1698	0.769984	3.40022	1.22384
TRAMADOL	0.2113	0.675074	2.94024	1.07849
HYDROCHLOROTHIAZIDE	0.2214	0.654851	2.84808	1.04664
METHYLPREDNISOLONE	0.2478	0.60597	2.63312	0.968171
QUETIAPINE	0.3972	0.401043	1.83668	0.607959
TERIPARATIDE	0.6635	0.17813	1.68609	0.522414
DULOXETINE	0.6928	0.159398	1.45095	0.37222
HIB VACCINE	0.001	3.0065	1669.88	7.42051
ROTAVIRUS VACCINE	0.001	3.0065	1669.88	7.42051
CEFTIZOXIME	0.0012	2.9194	1344.05	7.20344
POLIO VACCINE	0.0015	2.81473	1039.73	6.94672
DIPHTHERIA VACCINE	0.0033	2.48412	470.987	6.15483
PERTUSSIS VACCINE	0.0033	2.48412	470.987	6.15483
TETANUS VACCINE	0.0039	2.41114	396.442	5.98253
NARATRIPTAN	0.0101	1.99658	150.147	5.01162
PNEUMOCOCCAL VACCINE	0.0116	1.9357	130.269	4.8696
TRIMEBUTINE	0.0142	1.84636	105.764	4.66121
RAMUCIRUMAB	0.0147	1.83339	102.613	4.63096
ADALIMUMAB	0.0169	1.77103	0.223709	-1.49741
HERBAL NOS	0.0204	1.69082	73.5672	4.2982
CARIPRAZINE	0.0208	1.68289	72.2172	4.27968
SENNA ALEXANDRINA	0.0212	1.67291	70.5527	4.25636
MINERALS NOS	0.0331	1.47995	44.9055	3.80456
FOSAPREPITANT	0.034	1.46831	43.6945	3.77722
LEVONORGESTREL	0.0361	1.44278	0.241699	-1.42006
PANCREATIN	0.0492	1.3077	29.9269	3.39876
GLECAPREVIR	0.0523	1.28189	28.1527	3.33764
PIBRENTASVIR	0.0523	1.28146	28.1239	3.33662
ELUXADOLINE	0.057	1.24439	25.7568	3.2487
SEVOFLURANE	0.0707	1.15054	20.5946	3.02503
ROTIGOTINE	0.0728	1.13762	19.9674	2.9941
PALONOSETRON	0.0774	1.11125	18.7441	2.93088
DESLORATADINE	0.0821	1.08572	17.6281	2.8695
OCRELIZUMAB	0.0887	1.05231	16.2641	2.78896
RUCAPARIB	0.097	1.01301	14.7878	2.6938
ETHINYLESTRADIOL	0.0996	1.00166	0.31186	-1.1652
BUPIVACAINE	0.1008	0.996535	14.2078	2.65379
TADALAFIL	0.1058	0.975468	13.4973	2.60249
EPIRUBICIN	0.1095	0.960675	13.0185	2.56637
ABALOPARATIDE	0.1097	0.959901	12.994	2.56448
CRIZOTINIB	0.111	0.954721	12.8304	2.55182
MIDAZOLAM	0.1201	0.920291	11.7917	2.46739
OXCARBAZEPINE	0.1392	0.856305	10.0666	2.30922
SODIUM BICARBONATE	0.1392	0.856305	10.0666	2.30922
RIVASTIGMINE	0.148	0.829761	9.42207	2.24306
CYTARABINE	0.1488	0.827303	9.36436	2.23691
CISPLATIN	0.1524	0.817103	9.12828	2.21138
EPOPROSTENOL	0.1534	0.814071	9.05916	2.20378
EVOLOCUMAB	0.1553	0.808727	8.93851	2.19037
IRBESARTAN	0.1566	0.805249	8.8608	2.18164
MAGNESIUM OXIDE	0.1727	0.762715	7.95863	2.07426
DARBEPOETIN ALFA	0.1825	0.738793	7.48854	2.01337
TRAZODONE	0.1853	0.732034	7.36031	1.9961
FEXOFENADINE	0.1887	0.724171	7.21362	1.97597
DABRAFENIB	0.1888	0.724069	7.21173	1.97571
SELEXIPAG	0.1957	0.708367	6.92662	1.93537
ASCORBIC ACID	0.2014	0.695973	6.70869	1.9034
LENVATINIB	0.2021	0.694372	6.68099	1.89927
GOLIMUMAB	0.2091	0.679747	6.43254	1.86137
COLECALCIFEROL	0.2369	0.625509	5.58018	1.71922
LIRAGLUTIDE	0.2494	0.603122	5.2579	1.65973
MEMANTINE	0.253	0.596877	5.17087	1.64304
SODIUM SULFATE	0.2555	0.592686	5.11317	1.63182
PSEUDOEPHEDRINE	0.2585	0.587524	5.04282	1.61797
DOXORUBICIN	0.2635	0.579165	4.93066	1.59547
NITROFURANTOIN	0.2748	0.560997	4.69404	1.54629
LAPATINIB	0.2756	0.55968	4.67727	1.54271
TREPROSTINIL	0.288	0.540623	4.43999	1.49065
MACROGOL 3350	0.2898	0.537868	4.40653	1.48309
LEUPRORELIN	0.3008	0.521673	4.21394	1.4384
SALBUTAMOL	0.3036	0.517769	4.16855	1.42757
BORTEZOMIB	0.3108	0.507562	4.05175	1.39915
SALMETEROL	0.315	0.501704	3.98591	1.38277
SORAFENIB	0.3242	0.48918	3.848	1.34755
METOPROLOL	0.3333	0.477167	3.71931	1.31354
TRASTUZUMAB	0.339	0.469829	3.64236	1.29263
RAMIPRIL	0.3416	0.466504	3.60791	1.28313
CYCLOPHOSPHAMIDE	0.344	0.463399	3.57597	1.27424
FLUOROURACIL	0.3474	0.459206	3.53318	1.2622
SUNITINIB	0.3628	0.44034	3.3455	1.20762
POTASSIUM	0.3635	0.439505	3.33737	1.20518
ALEMTUZUMAB	0.3706	0.431123	3.25661	1.18069
MORPHINE	0.3796	0.420723	3.15845	1.15008
DROSPIRENONE	0.3803	0.419817	0.506534	-0.680163
IBANDRONIC ACID	0.3858	0.413689	3.09331	1.12924
ERLOTINIB	0.4022	0.39551	2.92955	1.07485
METOCLOPRAMIDE	0.4047	0.392903	2.90659	1.06698
TELAPREVIR	0.4148	0.382191	2.8136	1.03447
RISPERIDONE	0.4149	0.382023	2.81216	1.03395
PREDNISONE	0.4194	0.377329	2.7721	1.01961
ALPRAZOLAM	0.4307	0.365821	2.67559	0.984169
BUPRENORPHINE	0.4365	0.359969	2.62741	0.965999
TERIFLUNOMIDE	0.4381	0.358405	2.61464	0.961126
CETIRIZINE	0.4405	0.356093	2.59583	0.953907
CERTOLIZUMAB PEGOL	0.4481	0.348669	2.53607	0.930615
OLANZAPINE	0.4503	0.346477	2.5186	0.923704
SITAGLIPTIN	0.4695	0.328337	2.37712	0.865891
BEVACIZUMAB	0.4721	0.326006	2.35933	0.858376
ARIPIPRAZOLE	0.5165	0.286901	2.07324	0.729112
FAMPRIDINE	0.5273	0.277901	2.01055	0.698409
NAPROXEN	0.549	0.260403	1.89181	0.637536
METHOTREXATE	0.555	0.255699	1.86058	0.620887
PEGINTERFERON ALFA-2A	0.5629	0.249562	1.82025	0.598975
FLUTICASONE	0.5687	0.245095	1.79119	0.582881
ESCITALOPRAM	0.5975	0.22364	1.65493	0.503757
SODIUM CHLORIDE	0.6102	0.214544	1.59874	0.469213
EVEROLIMUS	0.625	0.204153	1.53563	0.428939
ALENDRONIC ACID	1	0	1.25675	0.228531
ATORVASTATIN	1	0	1.43964	0.364391
CIPROFLOXACIN	1	0	1.00592	0.00590724
DEXAMETHASONE	1	0	1.30014	0.262473
DOCETAXEL	1	0	1.18058	0.166009
ESOMEPRAZOLE	1	0	1.39688	0.334242
FINGOLIMOD	1	0	0.974742	-0.0255827
FUMARIC ACID	1	0	1.01875	0.0185809
LEVOTHYROXINE	1	0	1.12386	0.116772
OMEPRAZOLE	1	0	1.33889	0.291844
VARENICLINE	1	0	0.917219	-0.0864086
VENLAFAXINE	1	0	1.3443	0.295872
COSMETICS	<.0001	4.6854	0.0426138	-3.15558
ADAPALENE	0.0035	2.45229	0.0788625	-2.54005
RIVAROXABAN	0.0249	1.60303	0.117676	-2.13982
ETANERCEPT	0.0572	1.24242	0.135301	-2.00025
SALICYLIC ACID	0.123	0.909953	0.179456	-1.71783
PARACETAMOL	0.1882	0.725432	0.199636	-1.61126
ETONOGESTREL	0.2756	0.559745	0.251075	-1.382
PREGABALIN	0.4171	0.379784	0.311579	-1.1661
NATALIZUMAB	0.4183	0.378518	0.30758	-1.17902
PACLITAXEL	0.6314	0.199678	0.49273	-0.707795
BOTULINUM TOXIN TYPE A	0.634	0.197907	0.443869	-0.812226
SERTRALINE	0.6345	0.197555	0.439098	-0.823034
IBUPROFEN	0.6346	0.197514	0.438567	-0.824243
LAMOTRIGINE	0.6372	0.195716	0.419512	-0.868664
LENALIDOMIDE	0.6394	0.19424	0.407478	-0.897767
AMOXICILLIN	0.6413	0.192964	0.398588	-0.919827
(RS)-3 METHYL-2-OXOVALERIANIC ACID CALCIUM	1	0	1663.4	7.41662
(RS)-3-METHYL-2-OXOBUTYRIC ACID CALCIUM	1	0	1663.4	7.41662
2-AMINO-1,2,3,4-TETRAHYDROPHTAL.1,4-DIONE NA	1	0	630.943	6.44722
4-AMINO-3-HYDROXYBUTYRIC ACID	1	0	2613.91	7.8686
ABACAVIR	1	0	2.89276	1.06221
ABATACEPT	1	0	1.26986	0.238906
ABCIXIMAB	1	0	43.2543	3.7671
ABEMACICLIB	1	0	9.51309	2.25267
ABIRATERONE	1	0	220.449	5.39566
ABRUS PRECATORIUS	1	0	1663.4	7.41662
ACACIA CATECHU	1	0	6099.13	8.7159
ACACIA SENEGAL	1	0	2613.91	7.8686
ACALABRUTINIB	1	0	141.838	4.95469
ACAMPROSATE	1	0	31.9307	3.46357
ACARBOSE	1	0	17.211	2.84555
ACEBUTOLOL	1	0	46.3206	3.83559
ACECLOFENAC	1	0	75.296	4.32143
ACEGLUTAMIDE	1	0	522.781	6.25916
ACEMETACIN	1	0	677.679	6.51867
ACENOCOUMAROL	1	0	11.6007	2.45107
ACEPROMAZINE	1	0	358.771	5.88268
ACEPROMETAZINE	1	0	89.2537	4.49148
ACESULFAME	1	0	1663.4	7.41662
ACETAZOLAMIDE	1	0	19.2788	2.959
ACETIC ACID	1	0	630.943	6.44722
ACETOHYDROXAMIC ACID	1	0	554.465	6.318
ACETYLCARNITINE	1	0	177.643	5.17977
ACETYLCHOLINE	1	0	299.955	5.70363
ACETYLCYSTEINE	1	0	11.9964	2.4846
ACETYLLEUCINE	1	0	167.864	5.12315
ACETYLSALICYLIC ACID	1	0	0.592303	-0.523737
ACEXAMATE ZINC	1	0	2613.91	7.8686
ACHILLEA MILLEFOLIUM	1	0	2613.91	7.8686
ACHYRANTHES BIDENTATA	1	0	144.072	4.97031
ACICLOVIR	1	0	1.13123	0.12331
ACITRETIN	1	0	14.3265	2.66211
ACLARUBICIN	1	0	2613.91	7.8686
ACLIDINIUM	1	0	13.6835	2.61619
ACONITUM NAPELLUS	1	0	174.259	5.16054
ACONITUM SPP.	1	0	131.634	4.88003
ACORUS CALAMUS VAR. ANGUSTATUS	1	0	2033.04	7.61729
ACOTIAMIDE	1	0	1663.4	7.41662
ACOZIBOROLE	1	0	2033.04	7.61729
ACRIVASTINE	1	0	139.673	4.9393
ACTINIDIA SPP.	1	0	1076.32	6.9813
ADEFOVIR	1	0	20.1272	3.00207
ADEMETIONINE	1	0	124.47	4.82407
ADENINE	1	0	215.262	5.37185
ADENOSINE	1	0	17.9543	2.88783
ADIPHENINE	1	0	171.002	5.14167
ADIPIODONE MEGLUMINE	1	0	469.162	6.15095
ADRAFINIL	1	0	1407.49	7.24956
ADRENAL CORTICAL EXTRACT	1	0	677.679	6.51867
AESCULUS HIPPOCASTANUM	1	0	1663.4	7.41662
AFATINIB	1	0	2.22972	0.801876
AFLIBERCEPT	1	0	12.9657	2.56231
AFLIBERCEPT BETA	1	0	358.771	5.88268
AFLOQUALONE	1	0	299.955	5.70363
AGALSIDASE ALFA	1	0	3659.48	8.20508
AGALSIDASE BETA	1	0	26.7878	3.28795
AGAVE AMERICANA	1	0	2613.91	7.8686
AGOMELATINE	1	0	27.2669	3.30567
AKRITOIN	1	0	1219.82	7.10646
ALACEPRIL	1	0	2033.04	7.61729
ALANGIUM CHINENSE	1	0	1407.49	7.24956
ALANINE	1	0	19.9516	2.99331
ALANYL GLUTAMINE	1	0	257.708	5.55183
ALBENDAZOLE	1	0	21.2989	3.05865
ALBIGLUTIDE	1	0	20.039	2.99768
ALBUMEN	1	0	3659.48	8.20508
ALBUMIN HUMAN	1	0	5.9253	1.77923
ALBUMIN TANNATE	1	0	110.891	4.70855
ALBUTREPENONACOG ALFA	1	0	321.005	5.77146
ALCAFTADINE	1	0	36.6662	3.60186
ALCLOMETASONE	1	0	871.303	6.76999
ALDESLEUKIN	1	0	56.9993	4.04304
ALDIOXA	1	0	93.8309	4.54149
ALDOSTERONE ANTAGONISTS	1	0	963.019	6.87007
ALECTINIB	1	0	24.7577	3.20914
ALEFACEPT	1	0	53.3432	3.97675
ALFACALCIDOL	1	0	13.1333	2.57515
ALFENTANIL	1	0	38.3574	3.64695
ALFUZOSIN	1	0	151.216	5.01871
ALGINIC ACID	1	0	19.779	2.98462
ALGLUCOSIDASE ALFA	1	0	11.9493	2.48068
ALIMEMAZINE	1	0	5.76829	1.75238
ALISERTIB	1	0	590.237	6.38052
ALISKIREN	1	0	3.61486	1.28505
ALISMA PLANTAGO-AQUATICA	1	0	2613.91	7.8686
ALISMA PLANTAGO-AQUATICA VAR. ORIENT.	1	0	88.3913	4.48177
ALISPORIVIR	1	0	243.963	5.49702
ALITRETINOIN	1	0	630.943	6.44722
ALIZAPRIDE	1	0	21.0538	3.04708
ALLANTOIN	1	0	1407.49	7.24956
ALLERGENS EXTRACT NOS	1	0	494.522	6.20359
ALLERGENS NOS	1	0	963.019	6.87007
ALLERGENS, HOUSE DUST & MITE	1	0	406.607	6.00785
ALLIUM CEPA	1	0	1663.4	7.41662
ALLIUM SATIVUM	1	0	554.465	6.318
ALLOBARBITAL	1	0	3659.48	8.20508
ALLOPURINOL	1	0	1.43012	0.357755
ALMAGATE	1	0	522.781	6.25916
ALMASILATE	1	0	3659.48	8.20508
ALMINOPROFEN	1	0	1663.4	7.41662
ALMOTRIPTAN	1	0	71.1942	4.26541
ALOE SUCCOTRINA	1	0	2613.91	7.8686
ALOE VERA	1	0	281.496	5.64012
ALOGLIPTIN	1	0	16.0908	2.77824
ALOSETRON	1	0	33.945	3.52474
ALPELISIB	1	0	16.3496	2.7942
ALPHA-1-ANTITRYPSIN	1	0	17.3087	2.85121
ALPHA-AMYLASE SWINE PANCREAS	1	0	127.952	4.85165
ALPHA-D-GALACTOSIDASE	1	0	406.607	6.00785
ALPROSTADIL	1	0	13.3636	2.59253
ALTEPLASE	1	0	7.34346	1.99381
ALTIZIDE	1	0	62.0231	4.12751
ALTRETAMINE	1	0	1663.4	7.41662
ALUMINIUM	1	0	6099.13	8.7159
ALUMINIUM ACETATE	1	0	1407.49	7.24956
ALUMINIUM CHLORHYDROXIDE-COMPLEX	1	0	963.019	6.87007
ALUMINIUM CHLORIDE	1	0	522.781	6.25916
ALUMINIUM CHLOROHYDRATE	1	0	2033.04	7.61729
ALUMINIUM GLYCINATE	1	0	71.1942	4.26541
ALUMINIUM HYDROXIDE	1	0	19.2788	2.959
ALUMINIUM HYDROXIDE-MAGNESIUM CARBONATE GEL	1	0	3659.48	8.20508
ALUMINIUM MAGNESIUM SILICATE	1	0	795.537	6.67902
ALUMINIUM OXIDE	1	0	345.232	5.84422
ALUMINIUM PHOSPHATE	1	0	963.019	6.87007
ALUMINIUM POTASSIUM SULFATE	1	0	2033.04	7.61729
ALUMINIUM SALICYLATE	1	0	3659.48	8.20508
ALUMINIUM SILICATE	1	0	290.433	5.67137
ALUMINIUM SULFATE	1	0	2613.91	7.8686
ALUMINUM SESQUICHLOROHYDRATE	1	0	3659.48	8.20508
ALVERINE	1	0	82.0492	4.40732
ALVIMOPAN	1	0	101.089	4.616
AMANTADINE	1	0	8.02675	2.08278
AMATUXIMAB	1	0	3659.48	8.20508
AMBAZONE	1	0	2613.91	7.8686
AMBENONIUM	1	0	731.894	6.59564
AMBRISENTAN	1	0	0.982054	-0.0181091
AMBROSIA ARTEMISIIFOLIA	1	0	83.5478	4.42542
AMBROXOL	1	0	8.6657	2.15937
AMBROXOL ACEFYLLINATE	1	0	358.771	5.88268
AMBURANA CEARENSIS	1	0	3659.48	8.20508
AMCINONIDE	1	0	1076.32	6.9813
AMEZINIUM	1	0	406.607	6.00785
AMFEPRAMONE	1	0	153.758	5.03538
AMFETAMINE	1	0	3.20644	1.16516
AMIDOTRIZOIC ACID	1	0	35.2532	3.56256
AMIFAMPRIDINE	1	0	91.9448	4.52119
AMIFOSTINE	1	0	15.8674	2.76427
AMIKACIN	1	0	8.56827	2.14807
AMILORIDE	1	0	20.083	2.99987
AMINO ACIDS NOS	1	0	17.0825	2.83805
AMINO ACIDS/CARBOHYDRATES/MINERALS/VITAMINS, COMBINATIONS	1	0	373.414	5.92269
AMINOBENZOIC ACID	1	0	3659.48	8.20508
AMINOCAPROIC ACID	1	0	153.758	5.03538
AMINOHIPPURIC ACID	1	0	6099.13	8.7159
AMINOLEVULINIC ACID	1	0	38.846	3.65961
AMINOMETHYLBENZOIC ACID	1	0	590.237	6.38052
AMINOPHENAZONE	1	0	554.465	6.318
AMINOPHYLLINE	1	0	30.443	3.41586
AMINOPROPYRON	1	0	3659.48	8.20508
AMINOSALICYLIC ACID	1	0	24.9604	3.21729
AMIODARONE	1	0	1.51463	0.415169
AMISULPRIDE	1	0	20.1272	3.00207
AMITRIPTYLINE	1	0	2.18074	0.779663
AMLEXANOX	1	0	1663.4	7.41662
AMMONIA	1	0	1219.82	7.10646
AMMONIUM CARBONATE	1	0	1663.4	7.41662
AMMONIUM CHLORIDE	1	0	31.383	3.44627
AMMONIUM LACTATE	1	0	196.744	5.2819
AMMONIUM MOLYBDATE	1	0	2033.04	7.61729
AMOBARBITAL	1	0	99.9838	4.60501
AMOXAPINE	1	0	56.9993	4.04304
AMPHOTERICIN B	1	0	4.16698	1.42719
AMPICILLIN	1	0	14.4396	2.66997
AMSACRINE	1	0	243.963	5.49702
AMYLASE	1	0	151.216	5.01871
AMYLMETACRESOL	1	0	1407.49	7.24956
AMYLOCAINE	1	0	2613.91	7.8686
ANABOLIC STEROIDS	1	0	6099.13	8.7159
ANAGLIPTIN	1	0	299.955	5.70363
ANAGRELIDE	1	0	22.5041	3.1137
ANAKINRA	1	0	10.692	2.3695
ANALGESICS	1	0	237.627	5.4707
ANASTROZOLE	1	0	1.46056	0.378822
ANCESTIM	1	0	6099.13	8.7159
ANDEXANET ALFA	1	0	225.892	5.42006
ANDROGRAPHIS PANICULATA	1	0	1663.4	7.41662
ANEMARRHENA ASPHODELOIDES	1	0	1219.82	7.10646
ANEMONE ALTAICA	1	0	1076.32	6.9813
ANESTHETICS	1	0	446.276	6.10094
ANESTHETICS, LOCAL	1	0	1663.4	7.41662
ANETHOLE	1	0	1219.82	7.10646
ANETHOLE TRITHIONE	1	0	139.673	4.9393
ANGELICA ACUTILOBA	1	0	55.2772	4.01236
ANGELICA ARCHANGELICA	1	0	590.237	6.38052
ANGELICA BISERRATA	1	0	1407.49	7.24956
ANGELICA DAHURICA	1	0	1407.49	7.24956
ANGELICA SINENSIS	1	0	446.276	6.10094
ANGIOTENSIN II	1	0	281.496	5.64012
ANIDULAFUNGIN	1	0	84.3179	4.43459
ANISODAMINE	1	0	6099.13	8.7159
ANTACIDS	1	0	2613.91	7.8686
ANTAZOLINE	1	0	446.276	6.10094
ANTHOXANTHUM ODORATUM	1	0	58.8321	4.07469
ANTIARRHYTHMICS, CLASS I AND III	1	0	1663.4	7.41662
ANTIBACTERIALS FOR SYSTEMIC USE	1	0	3659.48	8.20508
ANTIBIOTICS	1	0	64.6532	4.16904
ANTIBIOTICS-RESISTANT LACTIC ACID BACTERIAE	1	0	124.47	4.82407
ANTICHOLINERGICS	1	0	3659.48	8.20508
ANTICOAGULANT CITRATE DEXTROSE	1	0	963.019	6.87007
ANTI-D IMMUNOGLOBULIN	1	0	5.45183	1.69595
ANTIDEPRESSANTS	1	0	290.433	5.67137
ANTIEMETICS AND ANTINAUSEANTS	1	0	1407.49	7.24956
ANTIEPILEPTICS	1	0	425.519	6.05331
ANTIHISTAMINES	1	0	1407.49	7.24956
ANTIHYPERTENSIVES	1	0	963.019	6.87007
ANTILYMPHOCYTE IMMUNOGLOBULIN	1	0	554.465	6.318
ANTIMONY	1	0	6099.13	8.7159
ANTIMONY POTASSIUM TARTRATE	1	0	2033.04	7.61729
ANTIPRURITICS, INCL. ANTIHISTAMINES, ANESTHETICS, ETC.	1	0	6099.13	8.7159
ANTISEPTICS	1	0	6099.13	8.7159
ANTITHROMBIN III	1	0	109.563	4.6965
ANTITHYMOCYTE IMMUNOGLOBULIN	1	0	3.26021	1.18179
ANTI-TUMOR NECROSIS FACTOR MONOCLON. ANTIBODY	1	0	3659.48	8.20508
ANTIVIRALS	1	0	630.943	6.44722
ANTIVIRALS FOR SYSTEMIC USE	1	0	871.303	6.76999
APIS MELLIFICA	1	0	1407.49	7.24956
APIXABAN	1	0	1.04596	0.0449343
APOAEQUORIN	1	0	2033.04	7.61729
APOMORPHINE	1	0	13.5417	2.60577
APRACLONIDINE	1	0	205.587	5.32587
APREMILAST	1	0	0.947143	-0.0543056
APREPITANT	1	0	3.90025	1.36104
APRINDINE	1	0	196.744	5.2819
APROBARBITAL	1	0	2033.04	7.61729
APRONAL	1	0	406.607	6.00785
APROTININ	1	0	10.2372	2.32603
ARACHIS HYPOGAEA	1	0	1407.49	7.24956
ARALIA CORDATA	1	0	3659.48	8.20508
ARBEKACIN	1	0	290.433	5.67137
ARCTOSTAPHYLOS UVA-URSI	1	0	2613.91	7.8686
ARDISIA GIGANTIFOLIA	1	0	6099.13	8.7159
ARFORMOTEROL	1	0	47.2782	3.85605
ARGATROBAN	1	0	36.3746	3.59387
ARGININE	1	0	18.2407	2.90366
ARISAEMA SPP.	1	0	3659.48	8.20508
ARMODAFINIL	1	0	4.44241	1.4912
ARNICA MONTANA	1	0	153.758	5.03538
AROTINOLOL	1	0	446.276	6.10094
ARSENIC TRIOXIDE	1	0	16.708	2.81589
ARTEMETHER	1	0	159.106	5.06957
ARTEMISIA SPP.	1	0	1076.32	6.9813
ARTESUNATE	1	0	321.005	5.77146
ARTICAINE	1	0	11.6007	2.45107
ARTIFICIAL TEARS	1	0	469.162	6.15095
ASARONE	1	0	1407.49	7.24956
ASARUM SPP.	1	0	963.019	6.87007
ASCIMINIB	1	0	6099.13	8.7159
ASFOTASE ALFA	1	0	92.8783	4.53129
ASINI CORII COLLA	1	0	3659.48	8.20508
ASPARAGINASE	1	0	33.5713	3.51367
ASPARAGINE	1	0	1076.32	6.9813
ASPARTAME	1	0	677.679	6.51867
ASPARTATE CALCIUM	1	0	121.173	4.79722
ASPARTIC ACID	1	0	29.847	3.39608
AST 120	1	0	192.602	5.26063
ASTAXANTHIN	1	0	1219.82	7.10646
ASTEMIZOLE	1	0	3659.48	8.20508
ASTRAGALUS MONGHOLICUS	1	0	299.955	5.70363
ASTRAGALUS PROPINQUUS	1	0	3659.48	8.20508
ASTRAGALUS SPP.	1	0	88.3913	4.48177
ASUNAPREVIR	1	0	21.1023	3.04938
ATAMESTANE	1	0	6099.13	8.7159
ATAZANAVIR	1	0	4.59655	1.52531
ATELOCOLLAGEN	1	0	731.894	6.59564
ATENOLOL	1	0	2.46634	0.902737
ATEZOLIZUMAB	1	0	16.3496	2.7942
ATOMOXETINE	1	0	4.79423	1.56741
ATOSIBAN	1	0	171.002	5.14167
ATOVAQUONE	1	0	4.40601	1.48297
ATRACTYLODES LANCEA	1	0	48.7911	3.88755
ATRACTYLODES MACROCEPHALA	1	0	1076.32	6.9813
ATRACTYLODES SPP.	1	0	677.679	6.51867
ATRACURIUM	1	0	11.7347	2.46255
ATROPA BELLADONNA	1	0	12.1397	2.49648
ATROPINE	1	0	8.22161	2.10677
AUCKLANDIA COSTUS	1	0	2613.91	7.8686
AURANOFIN	1	0	257.708	5.55183
AUTOLOGOUS HUMAN CORNEAL EPITHELIAL CELLS	1	0	677.679	6.51867
AVADOMIDE	1	0	358.771	5.88268
AVATROMBOPAG	1	0	469.162	6.15095
AVELUMAB	1	0	107	4.67283
AVENA SATIVA	1	0	237.627	5.4707
AVIBACTAM	1	0	102.218	4.62711
AVOBENZONE	1	0	30.443	3.41586
AXICABTAGENE CILOLEUCEL	1	0	28.4544	3.3483
AXITINIB	1	0	10.9349	2.39196
AZACITIDINE	1	0	5.29704	1.66715
AZAPENTACEN	1	0	3659.48	8.20508
AZASETRON	1	0	52.7283	3.96515
AZATHIOPRINE	1	0	3.54475	1.26547
AZELAIC ACID	1	0	36.8137	3.60587
AZELASTINE	1	0	4.89434	1.58808
AZELNIDIPINE	1	0	37.1125	3.61395
AZILSARTAN	1	0	31.7093	3.45661
AZITHROMYCIN	1	0	1.16105	0.149327
AZLOCILLIN	1	0	963.019	6.87007
AZOSEMIDE	1	0	26.6318	3.28211
AZTREONAM	1	0	16.2624	2.78886
AZULENE	1	0	494.522	6.20359
BACILLUS COAGULANS	1	0	731.894	6.59564
BACILLUS MESENTERICUS	1	0	56.2977	4.03065
BACILLUS POLYFERMENTICUS	1	0	2613.91	7.8686
BACILLUS SUBTILIS	1	0	1219.82	7.10646
BACITRACIN	1	0	21.1511	3.05169
BACLOFEN	1	0	4.22867	1.44189
BACOPA MONNIERI	1	0	731.894	6.59564
BACTERIA NOS	1	0	1407.49	7.24956
BAFETINIB	1	0	2033.04	7.61729
BAICALIN	1	0	1219.82	7.10646
BALLOTA NIGRA	1	0	554.465	6.318
BALOXAVIR MARBOXIL	1	0	42.061	3.73912
BALSALAZIDE	1	0	104.555	4.64971
BAMBUSA SPP.	1	0	2613.91	7.8686
BAMBUTEROL	1	0	871.303	6.76999
BAMIFYLLINE	1	0	963.019	6.87007
BAPTISIA TINCTORIA	1	0	3659.48	8.20508
BARBITAL-AMINOPHENAZONE COMPLEX	1	0	494.522	6.20359
BARBITURATES, COMBINATIONS	1	0	6099.13	8.7159
BARICITINIB	1	0	19.1576	2.9527
BARIUM	1	0	22.6714	3.1211
BARNIDIPINE	1	0	58.4562	4.06828
BASILIXIMAB	1	0	34.718	3.54726
BATILOL	1	0	6099.13	8.7159
BAZEDOXIFENE	1	0	30.443	3.41586
BCG VACCINE	1	0	24.7577	3.20914
BECAPLERMIN	1	0	21.9637	3.08939
BECATECARIN	1	0	963.019	6.87007
BECLOMETASONE	1	0	5.8758	1.77084
BEDAQUILINE	1	0	9.57283	2.25893
BEESWAX	1	0	2613.91	7.8686
BELATACEPT	1	0	73.4816	4.29703
BELIMUMAB	1	0	3.71176	1.31151
BELINOSTAT	1	0	677.679	6.51867
BELLIS PERENNIS	1	0	2613.91	7.8686
BEMIPARIN	1	0	115.076	4.74559
BENACTYZINE	1	0	795.537	6.67902
BENAZEPRIL	1	0	8.00567	2.08015
BENDAMUSTINE	1	0	5.25442	1.65907
BENDAZAC	1	0	3659.48	8.20508
BENDROFLUMETHIAZIDE	1	0	24.2974	3.19037
BENEXATE	1	0	373.414	5.92269
BENFLUOREX	1	0	121.173	4.79722
BENFOTIAMINE	1	0	77.8593	4.3549
BENIDIPINE	1	0	43.2543	3.7671
BENINCASA HISPIDA	1	0	3659.48	8.20508
BENMETIAMINE	1	0	630.943	6.44722
BENPERIDOL	1	0	446.276	6.10094
BENPROPERINE	1	0	171.002	5.14167
BENRALIZUMAB	1	0	15.3354	2.73016
BENSERAZIDE	1	0	19.779	2.98462
BENZALKONIUM	1	0	87.5454	4.47216
BENZATROPINE	1	0	40.5688	3.703
BENZBROMARONE	1	0	156.386	5.05233
BENZETHONIUM	1	0	469.162	6.15095
BENZHYDROCODONE	1	0	131.634	4.88003
BENZNIDAZOLE	1	0	871.303	6.76999
BENZOCAINE	1	0	29.9447	3.39935
BENZODIAZEPINE DERIVATIVES	1	0	299.955	5.70363
BENZODODECINIUM	1	0	3659.48	8.20508
BENZOIC ACID	1	0	49.3172	3.89827
BENZOMORPHAN DERIVATIVES	1	0	3659.48	8.20508
BENZONATATE	1	0	16.2048	2.78531
BENZOPHENONE	1	0	963.019	6.87007
BENZOYL PEROXIDE	1	0	1.30436	0.265714
BENZYDAMINE	1	0	85.1022	4.44385
BENZYL ALCOHOL	1	0	250.647	5.52405
BENZYL BENZOATE	1	0	963.019	6.87007
BENZYL CINNAMATE	1	0	6099.13	8.7159
BENZYL HYDROXYBENZOATE	1	0	795.537	6.67902
BENZYLHYDROCHLOROTHIAZIDE	1	0	1076.32	6.9813
BENZYLPENICILLIN	1	0	28.5431	3.35142
BENZYLTHIOURACIL	1	0	1663.4	7.41662
BEPOTASTINE	1	0	33.8195	3.52104
BEPRIDIL	1	0	127.952	4.85165
BERACTANT	1	0	299.955	5.70363
BERAPROST	1	0	21.6007	3.07272
BERBERINE	1	0	281.496	5.64012
BERMEKIMAB	1	0	2033.04	7.61729
BERZOSERTIB	1	0	6099.13	8.7159
BESIFLOXACIN	1	0	21.1023	3.04938
BETA VULGARIS	1	0	1407.49	7.24956
BETA-ALANINE	1	0	1076.32	6.9813
BETACAROTENE	1	0	64.1995	4.16199
BETAHISTINE	1	0	27.1053	3.29973
BETAINE	1	0	215.262	5.37185
BETAMETHASONE	1	0	3.10405	1.13271
BETAMIPRON	1	0	321.005	5.77146
BETAXOLOL	1	0	105.763	4.6612
BETHANECHOL	1	0	99.9838	4.60501
BETIATIDE	1	0	2613.91	7.8686
BETULA PENDULA	1	0	3659.48	8.20508
BEVANTOLOL	1	0	2613.91	7.8686
BEXAROTENE	1	0	75.296	4.32143
BEZAFIBRATE	1	0	86.7156	4.46263
BEZLOTOXUMAB	1	0	630.943	6.44722
BGB A317	1	0	6099.13	8.7159
BIAPENEM	1	0	118.046	4.77107
BICALUTAMIDE	1	0	210.313	5.3486
BICLOTYMOL	1	0	250.647	5.52405
BICTEGRAVIR	1	0	78.5277	4.36345
BICYCLOL	1	0	6099.13	8.7159
BIFENDATE	1	0	1663.4	7.41662
BIFEPRUNOX	1	0	2613.91	7.8686
BIFIDOBACTERIUM ANIMALIS	1	0	1663.4	7.41662
BIFIDOBACTERIUM BIFIDUM	1	0	69.5699	4.24233
BIFIDOBACTERIUM BREVE	1	0	3659.48	8.20508
BIFIDOBACTERIUM INFANTIS	1	0	265.178	5.5804
BIFIDOBACTERIUM LACTIS	1	0	63.3109	4.14806
BIFIDOBACTERIUM LONGUM	1	0	310.123	5.73697
BIFIDOBACTERIUM NOS	1	0	795.537	6.67902
BIFONAZOLE	1	0	425.519	6.05331
BILASTINE	1	0	85.1022	4.44385
BIMAGRUMAB	1	0	3659.48	8.20508
BIMATOPROST	1	0	2.77502	1.02066
BIMIRALISIB	1	0	1663.4	7.41662
BINIMETINIB	1	0	108.267	4.6846
BIOFLAVONOIDS NOS	1	0	1663.4	7.41662
BIOLOGICALS	1	0	2033.04	7.61729
BIOTIN	1	0	15.5703	2.74537
BIPERIDEN	1	0	8.9542	2.19212
BISACODYL	1	0	9.3958	2.24026
BISBENTIAMINE	1	0	731.894	6.59564
BISMUTH	1	0	9.20661	2.21992
BISOPROLOL	1	0	1.52602	0.422666
BISULEPIN	1	0	345.232	5.84422
BIVALIRUDIN	1	0	10.9875	2.39676
BIXALOMER	1	0	871.303	6.76999
BLEOMYCIN	1	0	31.5998	3.45315
BLESELUMAB	1	0	871.303	6.76999
BLINATUMOMAB	1	0	24.9604	3.21729
BLONANSERIN	1	0	171.002	5.14167
BLOOD PLASMA	1	0	406.607	6.00785
BLOOD, CALF, DEPROT., LMW PORTION	1	0	273.094	5.60981
BLOOD, WHOLE	1	0	205.587	5.32587
BOCEPREVIR	1	0	5.8758	1.77084
BOCOCIZUMAB	1	0	231.611	5.44506
BORIC ACID	1	0	243.963	5.49702
BORNEOL	1	0	871.303	6.76999
BORON	1	0	332.678	5.80718
BOSENTAN	1	0	0.750945	-0.286423
BOSUTINIB	1	0	14.6477	2.68428
BOSWELLIA SERRATA	1	0	731.894	6.59564
BOTULINUM TOXIN NOS	1	0	590.237	6.38052
BOTULINUM TOXIN TYPE A HAEMAGGLUTININ COMPLEX	1	0	4.11631	1.41496
BOTULINUM TOXIN TYPE B	1	0	65.5801	4.18327
BOTULISM ANTITOXIN	1	0	273.094	5.60981
BRASSICA NIGRA	1	0	1663.4	7.41662
BRASSICA SPP.	1	0	1407.49	7.24956
BREMELANOTIDE	1	0	273.094	5.60981
BRENTUXIMAB VEDOTIN	1	0	9.48349	2.24955
BREXANOLONE	1	0	1663.4	7.41662
BREXPIPRAZOLE	1	0	10.4358	2.34524
BRIGATINIB	1	0	121.173	4.79722
BRILLIANT BLUE G	1	0	6099.13	8.7159
BRIMONIDINE	1	0	2.23354	0.803587
BRINCIDOFOVIR	1	0	389.304	5.96436
BRINZOLAMIDE	1	0	11.5567	2.44727
BRIVANIB	1	0	871.303	6.76999
BRIVARACETAM	1	0	44.9548	3.80566
BRIVUDINE	1	0	91.9448	4.52119
BROAD SPECTRUM ANTIBIOTICS	1	0	3659.48	8.20508
BRODALUMAB	1	0	63.7521	4.155
BROLUCIZUMAB	1	0	96.8097	4.57275
BROMAZEPAM	1	0	3.5544	1.26819
BROMELAINS	1	0	82.7917	4.41633
BROMFENAC	1	0	25.9518	3.25624
BROMHEXINE	1	0	46.7945	3.84577
BROMINE	1	0	231.611	5.44506
BROMISOVAL	1	0	332.678	5.80718
BROMOCRIPTINE	1	0	17.211	2.84555
BROMOPRIDE	1	0	406.607	6.00785
BROMPERIDOL	1	0	201.068	5.30364
BROMPHENIRAMINE	1	0	86.7156	4.46263
BROTIZOLAM	1	0	8.80759	2.17561
BRUCEA JAVANICA	1	0	2033.04	7.61729
BRYONIA ALBA	1	0	2613.91	7.8686
BUCILLAMINE	1	0	38.5189	3.65115
BUCINDOLOL	1	0	1663.4	7.41662
BUCINNAZINE	1	0	6099.13	8.7159
BUCLIZINE	1	0	250.647	5.52405
BUCLOSAMIDE	1	0	6099.13	8.7159
BUCOLOME	1	0	2033.04	7.61729
BUDESONIDE	1	0	1.34059	0.293112
BUFEXAMAC	1	0	446.276	6.10094
BUFFALO HORN	1	0	1219.82	7.10646
BUFLOMEDIL	1	0	210.313	5.3486
BUFORMIN	1	0	446.276	6.10094
BUMETANIDE	1	0	24.233	3.18772
BUPARLISIB	1	0	494.522	6.20359
BUPLEURUM FALCATUM	1	0	116.542	4.75825
BUPRANOLOL	1	0	6099.13	8.7159
BUPROPION	1	0	0.588316	-0.530491
BUSERELIN	1	0	332.678	5.80718
BUSPIRONE	1	0	11.5422	2.44601
BUSULFAN	1	0	27.5959	3.31767
BUTALBITAL	1	0	20.3511	3.01314
BUTAMIRATE	1	0	871.303	6.76999
BUTENAFINE	1	0	86.7156	4.46263
BUTIZIDE	1	0	177.643	5.17977
BUTOCONAZOLE	1	0	425.519	6.05331
BUTORPHANOL	1	0	68.0181	4.21977
BUTYL HYDROXYBENZOATE	1	0	196.744	5.2819
BUTYL PHTHALATE	1	0	2033.04	7.61729
BUTYLPHTHALIDE	1	0	3659.48	8.20508
BUTYLSCOPOLAMINE	1	0	795.537	6.67902
BUTYRIC ACID	1	0	3659.48	8.20508
CABAZITAXEL	1	0	1663.4	7.41662
CABERGOLINE	1	0	11.6302	2.45361
CABOTEGRAVIR	1	0	6099.13	8.7159
CABOZANTINIB	1	0	4.04347	1.3971
CADEXOMER IODINE	1	0	554.465	6.318
CAESALPINIA DECAPETALA	1	0	6099.13	8.7159
CAFEDRINE	1	0	3659.48	8.20508
CAFFEINE	1	0	2.39019	0.871372
CALAMINE	1	0	281.496	5.64012
CALCIFEDIOL	1	0	129.767	4.86574
CALCIPOTRIOL	1	0	21.6007	3.07272
CALCITONIN	1	0	11.78	2.46641
CALCITRIOL	1	0	15.2586	2.72514
CALCIUM	1	0	10.1689	2.31934
CALCIUM (RS)-4-METHYL-2-OXOVALERIANAT	1	0	1663.4	7.41662
CALCIUM ACETATE	1	0	59.2129	4.08114
CALCIUM ALGINATE	1	0	3659.48	8.20508
CALCIUM CARBONATE	1	0	3.23711	1.17468
CALCIUM CHLORIDE	1	0	0.968074	-0.0324472
CALCIUM DOBESILATE	1	0	281.496	5.64012
CALCIUM GLUCONATE	1	0	15.6502	2.75049
CALCIUM GLYCEROPHOSPHATE	1	0	1663.4	7.41662
CALCIUM HYDROXIDE	1	0	6099.13	8.7159
CALCIUM PHOSPHATE	1	0	15.7581	2.75735
CALCIUM POLYSTYRENE SULFONATE	1	0	63.3109	4.14806
CALCIUM SILICATE	1	0	2613.91	7.8686
CALCIUM SULFATE	1	0	265.178	5.5804
CALCIUM SULFIDE	1	0	871.303	6.76999
CALENDULA OFFICINALIS	1	0	1076.32	6.9813
CALENDULA SPP.	1	0	6099.13	8.7159
CALFACTANT	1	0	469.162	6.15095
CAMELLIA SINENSIS	1	0	469.162	6.15095
CAMOSTAT	1	0	299.955	5.70363
CAMPHENE	1	0	1219.82	7.10646
CAMPHOR	1	0	40.3897	3.69857
CANAGLIFLOZIN	1	0	1.78684	0.580446
CANAKINUMAB	1	0	22.8413	3.12857
CANDESARTAN	1	0	2.32036	0.841721
CANDIDA ALBICANS	1	0	425.519	6.05331
CANGRELOR	1	0	425.519	6.05331
CANNABIDIOL	1	0	118.046	4.77107
CANNABIS SATIVA	1	0	70.6444	4.25766
CANRENOIC ACID	1	0	25.5888	3.24216
CANRENONE	1	0	109.563	4.6965
CANTHARIDIN	1	0	1407.49	7.24956
CAPLACIZUMAB	1	0	446.276	6.10094
CAPRAVIRINE	1	0	129.767	4.86574
CAPREOMYCIN	1	0	61.6055	4.12075
CAPSAICIN	1	0	15.731	2.75563
CAPSICUM ANNUUM	1	0	731.894	6.59564
CAPSICUM SPP.	1	0	243.963	5.49702
CAPTOPRIL	1	0	18.3505	2.90966
CARBACHOL	1	0	469.162	6.15095
CARBAMAZEPINE	1	0	1.27305	0.241415
CARBASALATE	1	0	151.216	5.01871
CARBAZOCHROME	1	0	21.6007	3.07272
CARBETOCIN	1	0	795.537	6.67902
CARBIDOPA	1	0	1.80735	0.591863
CARBIMAZOLE	1	0	29.0877	3.37032
CARBINOXAMINE	1	0	321.005	5.77146
CARBOCISTEINE	1	0	8.22161	2.10677
CARBOHYDRATES NOS	1	0	26.7096	3.28502
CARBOMER	1	0	273.094	5.60981
CARBON DIOXIDE	1	0	2033.04	7.61729
CARBOPLATIN	1	0	0.74249	-0.297745
CARBOPROST	1	0	59.2129	4.08114
CARDIAC GLYCOSIDES	1	0	2613.91	7.8686
CARDIOITE	1	0	1663.4	7.41662
CARFILZOMIB	1	0	10.1464	2.31712
CARGLUMIC ACID	1	0	124.47	4.82407
CARICA PAPAYA	1	0	1076.32	6.9813
CARISOPRODOL	1	0	18.6119	2.9238
CARMELLOSE	1	0	17.9543	2.88783
CARMUSTINE	1	0	112.252	4.72075
CARNITINE	1	0	6099.13	8.7159
CAROTENOIDS NOS	1	0	6099.13	8.7159
CARPERITIDE	1	0	72.8961	4.28903
CARPIPRAMINE	1	0	3659.48	8.20508
CARPRONIUM	1	0	2033.04	7.61729
CARTEOLOL	1	0	59.5987	4.08763
CARUM CARVI	1	0	1407.49	7.24956
CARVEDILOL	1	0	3.05731	1.11754
CASANTHRANOL	1	0	2033.04	7.61729
CASEIN	1	0	1219.82	7.10646
CASPOFUNGIN	1	0	9.28137	2.22801
CASSIA FISTULA	1	0	2033.04	7.61729
CATRIDECACOG	1	0	6099.13	8.7159
CEDIRANIB	1	0	257.708	5.55183
CEFACETRILE	1	0	731.894	6.59564
CEFACLOR	1	0	32.3828	3.47763
CEFADROXIL	1	0	79.8994	4.38077
CEFALEXIN	1	0	3.53242	1.26198
CEFALORIDINE	1	0	446.276	6.10094
CEFALOTIN	1	0	153.758	5.03538
CEFAMANDOLE	1	0	108.267	4.6846
CEFATHIAMIDINE	1	0	2613.91	7.8686
CEFATRIZINE	1	0	963.019	6.87007
CEFAZEDONE	1	0	963.019	6.87007
CEFAZOLIN	1	0	4.61978	1.53035
CEFCAPENE	1	0	24.3621	3.19303
CEFDINIR	1	0	5.67519	1.7361
CEFDITOREN	1	0	29.4625	3.38312
CEFEPIME	1	0	4.544	1.51381
CEFIDEROCOL	1	0	2613.91	7.8686
CEFIXIME	1	0	17.1144	2.83992
CEFMENOXIME	1	0	469.162	6.15095
CEFMETAZOLE	1	0	56.2977	4.03065
CEFMINOX	1	0	795.537	6.67902
CEFODIZIME	1	0	677.679	6.51867
CEFONICID	1	0	1663.4	7.41662
CEFOPERAZONE	1	0	15.2079	2.72181
CEFOTAXIME	1	0	9.48349	2.24955
CEFOTETAN	1	0	181.16	5.19938
CEFOTIAM	1	0	42.4514	3.74836
CEFOXITIN	1	0	70.103	4.24997
CEFOZOPRAN	1	0	88.3913	4.48177
CEFPIRAMIDE	1	0	2033.04	7.61729
CEFPIROME	1	0	126.187	4.83777
CEFPODOXIME	1	0	21.3985	3.06332
CEFPROZIL	1	0	37.1125	3.61395
CEFRADINE	1	0	220.449	5.39566
CEFTAROLINE	1	0	118.046	4.77107
CEFTAROLINE FOSAMIL	1	0	62.0231	4.12751
CEFTAZIDIME	1	0	6.17335	1.82024
CEFTERAM	1	0	164.839	5.10497
CEFTEZOLE	1	0	1407.49	7.24956
CEFTIBUTEN	1	0	77.2023	4.34643
CEFTOBIPROLE	1	0	237.627	5.4707
CEFTOLOZANE	1	0	69.0448	4.23476
CEFTRIAXONE	1	0	1.39941	0.336048
CEFUROXIME	1	0	2.48716	0.911142
CELECOXIB	1	0	1.04237	0.0414976
CELIPROLOL	1	0	177.643	5.17977
CELLULASE	1	0	425.519	6.05331
CELLULOSE MICROCRYSTALLINE	1	0	1663.4	7.41662
CEMIPLIMAB	1	0	2613.91	7.8686
CENEGERMIN	1	0	167.864	5.12315
CENICRIVIROC	1	0	2613.91	7.8686
CENTELLA ASIATICA	1	0	107	4.67283
CENTRALLY ACTING SYMPATHOMIMETICS	1	0	406.607	6.00785
CEPHAELIS SPP.	1	0	963.019	6.87007
CEPHALOSPORIN NOS	1	0	1076.32	6.9813
CEPHARANTHINE	1	0	469.162	6.15095
CERAMIDE	1	0	3659.48	8.20508
CEREBROLYSIN	1	0	6099.13	8.7159
CEREBROPROTEIN HYDROLYSATE	1	0	6099.13	8.7159
CERGUTUZUMAB AMUNALEUKIN	1	0	2613.91	7.8686
CERITINIB	1	0	7.26181	1.98263
CERLIPONASE ALFA	1	0	630.943	6.44722
CERTOLIZUMAB	1	0	225.892	5.42006
CERTOPARIN SODIUM	1	0	36.2305	3.5899
CETALKONIUM CHLORIDE	1	0	6099.13	8.7159
CETOMACROGOL	1	0	1407.49	7.24956
CETOSTEARYL ALCOHOL	1	0	1407.49	7.24956
CETRAXATE	1	0	3659.48	8.20508
CETRIMIDE	1	0	1407.49	7.24956
CETRIMONIUM	1	0	389.304	5.96436
CETRORELIX	1	0	62.0231	4.12751
CETUXIMAB	1	0	3.47996	1.24702
CETYL ALCOHOL	1	0	196.744	5.2819
CETYLPYRIDINIUM	1	0	41.3014	3.7209
CEVIMELINE	1	0	66.5341	4.19771
CHARCOAL, ACTIVATED	1	0	446.276	6.10094
CHELIDONIUM MAJUS	1	0	281.496	5.64012
CHICKEN'S GIZZARD-MEMBRANE	1	0	1076.32	6.9813
CHIDAMIDE	1	0	630.943	6.44722
CHLORAL HYDRATE	1	0	184.82	5.21938
CHLORAMBUCIL	1	0	26.8665	3.29088
CHLORAMPHENICOL	1	0	58.8321	4.07469
CHLORDIAZEPOXIDE	1	0	19.8219	2.98679
CHLORHEXIDINE	1	0	6.47043	1.86724
CHLORIDE	1	0	630.943	6.44722
CHLORMADINONE	1	0	196.744	5.2819
CHLORMETHINE	1	0	72.8961	4.28903
CHLOROBUTANOL	1	0	2613.91	7.8686
CHLOROCRESOL	1	0	963.019	6.87007
CHLOROFORM	1	0	358.771	5.88268
CHLOROPROCAINE	1	0	677.679	6.51867
CHLOROPYRAMINE	1	0	81.3198	4.39839
CHLOROQUINE	1	0	45.8562	3.82551
CHLOROTHIAZIDE	1	0	1076.32	6.9813
CHLOROXINE	1	0	6099.13	8.7159
CHLOROXYLENOL	1	0	1076.32	6.9813
CHLORPHENAMINE	1	0	3.6715	1.3006
CHLORPHENESIN	1	0	731.894	6.59564
CHLORPHENOXAMINE	1	0	3659.48	8.20508
CHLORPROMAZINE	1	0	6.83821	1.92253
CHLORPROTHIXENE	1	0	25.4465	3.23658
CHLORQUINALDOL	1	0	1407.49	7.24956
CHLORTALIDONE	1	0	13.5216	2.60429
CHLORZOXAZONE	1	0	62.4465	4.13431
CHOLESTEROL	1	0	446.276	6.10094
CHOLIC ACID	1	0	129.767	4.86574
CHOLINE	1	0	210.313	5.3486
CHOLINE ALFOSCERATE	1	0	630.943	6.44722
CHONDROITIN	1	0	71.1942	4.26541
CHONDRUS CRISPUS	1	0	1407.49	7.24956
CHORIONIC GONADOTROPHIN	1	0	44.9548	3.80566
CHROMIUM	1	0	46.7945	3.84577
CHYMOTRYPSIN	1	0	795.537	6.67902
CIBENZOLINE	1	0	104.555	4.64971
CICADA SLOUGH	1	0	6099.13	8.7159
CICLESONIDE	1	0	27.2669	3.30567
CICLETANINE	1	0	871.303	6.76999
CICLOPIROX	1	0	47.2782	3.85605
CICLOSPORIN	1	0	1.07015	0.0677993
CIDOFOVIR	1	0	188.631	5.23979
CILASTATIN	1	0	6.21532	1.82702
CILAZAPRIL	1	0	345.232	5.84422
CILENGITIDE	1	0	6099.13	8.7159
CILNIDIPINE	1	0	46.0872	3.83054
CILOSTAZOL	1	0	8.69868	2.16317
CIMETIDINE	1	0	9.06066	2.20394
CIMETROPIUM	1	0	281.496	5.64012
CIMICIFUGA RACEMOSA	1	0	116.542	4.75825
CIMICIFUGA SPP.	1	0	554.465	6.318
CINACALCET	1	0	6.40247	1.85668
CINCHOCAINE	1	0	273.094	5.60981
CINCHONA OFFICINALIS	1	0	257.708	5.55183
CINCHONIDINE	1	0	2033.04	7.61729
CINCHONINE	1	0	2033.04	7.61729
CINCHOPHEN	1	0	6099.13	8.7159
CINEOLE	1	0	91.9448	4.52119
CINEPAZIDE	1	0	677.679	6.51867
CINITAPRIDE	1	0	522.781	6.25916
CINNAMOMUM CASSIA	1	0	37.8809	3.63445
CINNAMOMUM SPP.	1	0	3659.48	8.20508
CINNAMOMUM VERUM	1	0	164.839	5.10497
CINNARIZINE	1	0	129.767	4.86574
CIPROFIBRATE	1	0	184.82	5.21938
CISAPRIDE	1	0	86.7156	4.46263
CISATRACURIUM	1	0	18.9199	2.94021
CITALOPRAM	1	0	0.65988	-0.415697
CITICOLINE	1	0	225.892	5.42006
CITRAL	1	0	1663.4	7.41662
CITRIC ACID	1	0	11.0405	2.40157
CITRULLINE	1	0	425.519	6.05331
CITRULLUS COLOCYNTHIS	1	0	358.771	5.88268
CITRUS AURANTIUM	1	0	963.019	6.87007
CITRUS LIMON	1	0	6099.13	8.7159
CITRUS RETICULATA	1	0	299.955	5.70363
CITRUS SPP.	1	0	963.019	6.87007
CITRUS X PARADISI	1	0	3659.48	8.20508
CLADRIBINE	1	0	50.9657	3.93115
CLARITHROMYCIN	1	0	0.639689	-0.446772
CLAVULANIC ACID	1	0	0.766437	-0.266003
CLEBOPRIDE	1	0	358.771	5.88268
CLEMASTINE	1	0	11.0405	2.40157
CLEMATIS ARMANDII	1	0	6099.13	8.7159
CLEMATIS SPP.	1	0	3659.48	8.20508
CLEMIZOLE	1	0	1407.49	7.24956
CLENBUTEROL	1	0	299.955	5.70363
CLEVIDIPINE	1	0	174.259	5.16054
CLIDINIUM	1	0	108.267	4.6846
CLINDAMYCIN	1	0	1.51137	0.413014
CLIOQUINOL	1	0	795.537	6.67902
CLOBAZAM	1	0	7.92931	2.07057
CLOBETASOL	1	0	9.93689	2.29625
CLOBETASONE	1	0	119.589	4.78406
CLOCORTOLONE	1	0	469.162	6.15095
CLODRONIC ACID	1	0	72.8961	4.28903
CLOFARABINE	1	0	7.35528	1.99542
CLOFEDANOL	1	0	469.162	6.15095
CLOFIBRATE	1	0	554.465	6.318
CLOMETHIAZOLE	1	0	177.643	5.17977
CLOMIFENE	1	0	60.7868	4.10737
CLOMIPRAMINE	1	0	8.19949	2.10407
CLONAZEPAM	1	0	1.0752	0.0725062
CLONIDINE	1	0	4.03277	1.39445
CLONIXIN	1	0	1407.49	7.24956
CLOPAMIDE	1	0	6099.13	8.7159
CLOPENTHIXOL	1	0	494.522	6.20359
CLOPERASTINE	1	0	144.072	4.97031
CLOPIDOGREL	1	0	0.86982	-0.139469
CLOPREDNOL	1	0	6099.13	8.7159
CLORAZEPIC ACID	1	0	13.704	2.61769
CLOSTRIDIUM BUTYRICUM	1	0	16.4378	2.79958
CLOTIAPINE	1	0	29.847	3.39608
CLOTIAZEPAM	1	0	35.2532	3.56256
CLOTRIMAZOLE	1	0	12.7311	2.54405
CLOXACILLIN	1	0	27.6794	3.32069
CLOXAZOLAM	1	0	290.433	5.67137
CLOZAPINE	1	0	1.09024	0.0864021
CNIDIUM OFFICINALE	1	0	74.0766	4.3051
COAL TAR	1	0	406.607	6.00785
COBALT	1	0	1076.32	6.9813
COBAMAMIDE	1	0	358.771	5.88268
COBICISTAT	1	0	19.2382	2.9569
COBIMETINIB	1	0	8.81608	2.17658
COCAINE	1	0	167.864	5.12315
COCARBOXYLASE	1	0	148.757	5.00232
COCOS NUCIFERA	1	0	1219.82	7.10646
CODEINE	1	0	1.93696	0.661119
COD-LIVER OIL	1	0	41.1158	3.71639
CODONOPSIS PILOSULA	1	0	1407.49	7.24956
COENZYME A	1	0	265.178	5.5804
COFFEA ARABICA	1	0	30.5446	3.41919
COFFEE COAL	1	0	2613.91	7.8686
COIX LACRYMA-JOBI	1	0	1663.4	7.41662
COIX LACRYMA-JOBI SUBSP. MA-YUEN	1	0	590.237	6.38052
COLA NITIDA	1	0	554.465	6.318
COLCHICINE	1	0	6.32715	1.84485
COLECALCIFEROL-CHOLESTERIN	1	0	6099.13	8.7159
COLESEVELAM	1	0	11.1891	2.41494
COLESTIPOL	1	0	69.5699	4.24233
COLESTYRAMINE	1	0	18.6498	2.92584
COLFORSIN	1	0	3659.48	8.20508
COLISTIN	1	0	20.9094	3.0402
COLLAGEN	1	0	1663.4	7.41662
COLLAGENASE	1	0	73.4816	4.29703
COLLAGENASE CLOSTRIDIUM HISTOLYTICUM	1	0	46.0872	3.83054
COMPLEMENT C1 ESTERASE INHIBITOR	1	0	12.172	2.49914
CONCHA MARGARITIFERA	1	0	1219.82	7.10646
CONESTAT ALFA	1	0	231.611	5.44506
CONIUM MACULATUM	1	0	731.894	6.59564
CONIVAPTAN	1	0	630.943	6.44722
CONTACT LAXATIVES	1	0	1076.32	6.9813
CONTRAST MEDIA	1	0	98.9029	4.59414
COPANLISIB	1	0	1219.82	7.10646
COPPER	1	0	0.687408	-0.374828
COPTIS SPP.	1	0	210.313	5.3486
CORBADRINE	1	0	554.465	6.318
CORDYCEPS SINENSIS	1	0	1407.49	7.24956
CORIFOLLITROPIN ALFA	1	0	6099.13	8.7159
CORNUS OFFICINALIS	1	0	129.767	4.86574
CORTICOSTEROID NOS	1	0	99.9838	4.60501
CORTICOSTEROIDS	1	0	188.631	5.23979
CORTICOTROPIN	1	0	4.00977	1.38873
CORTISONE	1	0	39.6887	3.68107
CORTIVAZOL	1	0	1219.82	7.10646
CORYDALIS YANHUSUO	1	0	281.496	5.64012
CO-TRIMOXAZOLE	1	0	121.173	4.79722
COUGH AND COLD PREPARATIONS	1	0	6099.13	8.7159
COUMARIN	1	0	2613.91	7.8686
CRATAEGUS LAEVIGATA	1	0	243.963	5.49702
CRATAEGUS SPP.	1	0	205.587	5.32587
CREATINE	1	0	6099.13	8.7159
CREATINE PHOSPHATE	1	0	425.519	6.05331
CRISABOROLE	1	0	19.5675	2.97387
CRISANTASPASE	1	0	122.799	4.81055
CRIZANLIZUMAB	1	0	273.094	5.60981
CROMOGLICIC ACID	1	0	22.8413	3.12857
CROSCARMELLOSE	1	0	2613.91	7.8686
CROTALIDAE POLYVALENT IMMUNE FAB	1	0	44.735	3.80076
CROTAMITON	1	0	469.162	6.15095
CRYPTOLEPIS SANGUINOLENTA	1	0	1407.49	7.24956
CUCUMIS MELO	1	0	2613.91	7.8686
CUCURBITA PEPO	1	0	795.537	6.67902
CUPRIC OXIDE	1	0	63.3109	4.14806
CURCUMA LONGA	1	0	177.643	5.17977
CURCUMA SPP.	1	0	2033.04	7.61729
CURCUMIN	1	0	3659.48	8.20508
CUSCUTA REFLEXA	1	0	6099.13	8.7159
CYAMEMAZINE	1	0	6.38458	1.85389
CYAMOPSIS TETRAGONOLOBA	1	0	1407.49	7.24956
CYANAMIDE	1	0	2613.91	7.8686
CYANOCOBALAMIN	1	0	3.19634	1.16201
CYCLIC AMP	1	0	3659.48	8.20508
CYCLIZINE	1	0	19.6939	2.98031
CYCLOBENZAPRINE	1	0	6.53051	1.87649
CYCLOPENTAMINE	1	0	3659.48	8.20508
CYCLOPENTOLATE	1	0	26.4777	3.2763
CYCLOSERINE	1	0	19.9516	2.99331
CYNODON DACTYLON	1	0	1076.32	6.9813
CYPERUS ROTUNDUS	1	0	1663.4	7.41662
CYPROHEPTADINE	1	0	51.54	3.94236
CYPROTERONE	1	0	53.6561	3.9826
CYSTEINE	1	0	30.2417	3.40922
CYSTINE	1	0	731.894	6.59564
CYTIDINE	1	0	522.781	6.25916
CYTISINE	1	0	3659.48	8.20508
CYTISUS SCOPARIUS	1	0	2613.91	7.8686
DACARBAZINE	1	0	31.9307	3.46357
DACLATASVIR	1	0	6.17752	1.82092
DACLIZUMAB	1	0	13.4027	2.59546
DACOMITINIB	1	0	121.173	4.79722
DACTINOMYCIN	1	0	87.5454	4.47216
DACTYLIS GLOMERATA	1	0	58.8321	4.07469
DALANTERCEPT	1	0	871.303	6.76999
DALARGIN	1	0	6099.13	8.7159
DALBAVANCIN	1	0	46.3206	3.83559
DALFOPRISTIN	1	0	446.276	6.10094
DALTEPARIN	1	0	3.92538	1.36746
DANAPAROID	1	0	23.9789	3.17718
DANAZOL	1	0	47.0351	3.85089
DANOPREVIR	1	0	2613.91	7.8686
DANTROLENE	1	0	79.8994	4.38077
DANTRON	1	0	871.303	6.76999
DAPAGLIFLOZIN	1	0	2.98539	1.09373
DAPSONE	1	0	14.1273	2.64811
DAPTOMYCIN	1	0	4.02035	1.39137
DARATUMUMAB	1	0	5.96006	1.78508
DARIFENACIN	1	0	21.6518	3.07509
DAROLUTAMIDE	1	0	6099.13	8.7159
DARUNAVIR	1	0	6.49341	1.87079
DASANTAFIL	1	0	2033.04	7.61729
DASATINIB	1	0	3.32184	1.20052
DATURA STRAMONIUM	1	0	522.781	6.25916
DAUCUS CAROTA	1	0	3659.48	8.20508
DAUNORUBICIN	1	0	14.0406	2.64195
DECITABINE	1	0	50.9657	3.93115
DECTAFLUR	1	0	731.894	6.59564
DEER BONE	1	0	2613.91	7.8686
DEFACTINIB	1	0	2033.04	7.61729
DEFERASIROX	1	0	1.51061	0.412517
DEFERIPRONE	1	0	19.5257	2.97173
DEFEROXAMINE	1	0	35.2532	3.56256
DEFIBROTIDE	1	0	32.1552	3.47057
DEFLAZACORT	1	0	53.9727	3.98848
DEHYDROCHOLIC ACID	1	0	494.522	6.20359
DELAFLOXACIN	1	0	630.943	6.44722
DELAPRIL	1	0	63.3109	4.14806
DELORAZEPAM	1	0	5.48125	1.70133
DELPHINIUM STAPHISAGRIA	1	0	6099.13	8.7159
DEMECLOCYCLINE	1	0	210.313	5.3486
DENDROBIUM NOBILE	1	0	1076.32	6.9813
DENENICOKIN	1	0	2613.91	7.8686
DENILEUKIN DIFTITOX	1	0	129.767	4.86574
DENOPAMINE	1	0	1663.4	7.41662
DENOSUMAB	1	0	1.06577	0.0636987
DEOXYCHOLIC ACID	1	0	9.98027	2.30061
DEPRODONE	1	0	6099.13	8.7159
DEQUALINIUM	1	0	731.894	6.59564
DESFLURANE	1	0	23.7918	3.16934
DESIPRAMINE	1	0	177.643	5.17977
DESLANOSIDE	1	0	406.607	6.00785
DESMENINOL	1	0	1663.4	7.41662
DESMOPRESSIN	1	0	13.3831	2.594
DESOGESTREL	1	0	7.6635	2.03647
DESONIDE	1	0	62.8757	4.14116
DESOXIMETASONE	1	0	99.9838	4.60501
DESVENLAFAXINE	1	0	1.44461	0.367837
DEUTETRABENAZINE	1	0	78.5277	4.36345
DEXAMFETAMINE	1	0	3.42005	1.22966
DEXBROMPHENIRAMINE	1	0	871.303	6.76999
DEXCHLORPHENIRAMINE	1	0	3.35353	1.21001
DEXIBUPROFEN	1	0	151.216	5.01871
DEXKETOPROFEN	1	0	32.4979	3.48117
DEXLANSOPRAZOLE	1	0	4.08869	1.40822
DEXMEDETOMIDINE	1	0	17.6086	2.86839
DEXMETHYLPHENIDATE	1	0	47.2782	3.85605
DEXPANTHENOL	1	0	33.6949	3.51735
DEXRAZOXANE	1	0	74.6813	4.31323
DEXTRAN	1	0	40.2121	3.69417
DEXTRAN SULFATE	1	0	2033.04	7.61729
DEXTRIN	1	0	630.943	6.44722
DEXTROMETHORPHAN	1	0	2.41292	0.880837
DEXTROPROPOXYPHENE	1	0	9.1605	2.2149
DEZOCINE	1	0	273.094	5.60981
DIACEREIN	1	0	554.465	6.318
DIAMORPHINE	1	0	129.767	4.86574
DIASTASE	1	0	469.162	6.15095
DIASTASE, TAKA	1	0	871.303	6.76999
DIAZEPAM	1	0	1.43823	0.363414
DIAZOXIDE	1	0	80.6033	4.38954
DIBOTERMIN ALFA	1	0	6099.13	8.7159
DICHLORALPHENAZONE	1	0	310.123	5.73697
DICHLOROBENZYL ALCOHOL	1	0	310.123	5.73697
DICLOFENAC	1	0	0.603071	-0.50572
DICLOFENAMIDE	1	0	41.4888	3.72542
DICLOXACILLIN	1	0	63.3109	4.14806
DICYCLOVERINE	1	0	18.6119	2.9238
DIDANOSINE	1	0	18.7646	2.93197
DIENOGEST	1	0	13.0957	2.57228
DIETARY SUPPLEMENT	1	0	68.5276	4.22724
DIETHYLCARBAMAZINE	1	0	115.076	4.74559
DIETHYLSTILBESTROL	1	0	871.303	6.76999
DIFENIDOL	1	0	115.076	4.74559
DIFENOXIN	1	0	3659.48	8.20508
DIFLORASONE	1	0	237.627	5.4707
DIFLUCORTOLONE	1	0	220.449	5.39566
DIFLUNISAL	1	0	210.313	5.3486
DIFLUPREDNATE	1	0	32.848	3.49189
DIGESTIVES, INCL. ENZYMES	1	0	2613.91	7.8686
DIGITALIS PURPUREA	1	0	1407.49	7.24956
DIGITOXIN	1	0	34.9835	3.55488
DIGOXIN	1	0	1.80771	0.592061
DIGOXIN-SPECIFIC ANTIBODY FRAGMENTS	1	0	554.465	6.318
DIHYDRALAZINE	1	0	1663.4	7.41662
DIHYDROARTEMISININ	1	0	1219.82	7.10646
DIHYDROCODEINE	1	0	17.211	2.84555
DIHYDROCODEINE THIOCYANATE	1	0	250.647	5.52405
DIHYDROERGOCRISTINE	1	0	1219.82	7.10646
DIHYDROERGOTAMINE	1	0	52.7283	3.96515
DIHYDROERGOTOXINE	1	0	871.303	6.76999
DIHYDROXYACETONE	1	0	2033.04	7.61729
DIHYDROXYALUMINUM SODIUM CARBONATE	1	0	37.7247	3.63031
DIISOPROPYLAMINE	1	0	554.465	6.318
DILAZEP	1	0	373.414	5.92269
DILTIAZEM	1	0	2.89001	1.06126
DIMECROTIC ACID	1	0	2033.04	7.61729
DIMEMORFAN	1	0	59.2129	4.08114
DIMENHYDRINATE	1	0	4.82969	1.57478
DIMETHYL 4,4'-BIPHENYLDICARBOXYLATE	1	0	731.894	6.59564
DIMETHYL ETHER	1	0	3659.48	8.20508
DIMETHYL SULFOXIDE	1	0	590.237	6.38052
DIMETHYL-3,3-DIPHENYL-1-METHYLALLYLAMINE HCL	1	0	1407.49	7.24956
DIMETICONE	1	0	25.2358	3.22827
DIMETINDENE	1	0	14.7184	2.6891
DIMOCARPUS LONGAN	1	0	2033.04	7.61729
DINACICLIB	1	0	3659.48	8.20508
DINOPROST	1	0	677.679	6.51867
DINOPROSTONE	1	0	12.4031	2.51794
DINUTUXIMAB	1	0	171.002	5.14167
DINUTUXIMAB BETA	1	0	1663.4	7.41662
DIOSCOREA OPPOSITIFOLIA	1	0	1407.49	7.24956
DIOSCOREA POLYSTACHYA	1	0	6099.13	8.7159
DIOSCOREA SPP.	1	0	129.767	4.86574
DIOSCOREA VILLOSA	1	0	2613.91	7.8686
DIOSMECTITE	1	0	55.2772	4.01236
DIOSMIN	1	0	44.0882	3.78619
DIPHENCYPRONE	1	0	2613.91	7.8686
DIPHENHYDRAMINE	1	0	0.884775	-0.122422
DIPHENOXYLATE	1	0	37.7247	3.63031
DIPHENYLPYRALINE	1	0	871.303	6.76999
DIPIPERONYLAMINOETHANOL HYDROCHLORIDE	1	0	281.496	5.64012
DIPIVEFRINE	1	0	1407.49	7.24956
DIPROPHYLLINE	1	0	164.839	5.10497
DIPYRIDAMOLE	1	0	8.19949	2.10407
DIQUAFOSOL	1	0	2033.04	7.61729
DIROXIMEL FUMARATE	1	0	1219.82	7.10646
DISOPYRAMIDE	1	0	59.5987	4.08763
DISTIGMINE	1	0	250.647	5.52405
DISULFIRAM	1	0	45.401	3.81553
DITHRANOL	1	0	2033.04	7.61729
DIURETICS	1	0	554.465	6.318
DIXYRAZINE	1	0	1407.49	7.24956
DL- LACTIC ACID	1	0	2613.91	7.8686
DL-ALPHA TOCOPHEROL	1	0	90.133	4.50129
DL-METHIONINE	1	0	133.556	4.89452
DOBUTAMINE	1	0	17.4741	2.86072
DOCARPAMINE	1	0	3659.48	8.20508
DOCOSAHEXAENOIC ACID	1	0	39.0117	3.66386
DOCOSANOL	1	0	3.8124	1.33826
DOCUSATE	1	0	9.3192	2.23208
DOFAMIUM	1	0	1407.49	7.24956
DOFETILIDE	1	0	15.1575	2.71849
DOLASETRON	1	0	75.9209	4.32969
DOLUTEGRAVIR	1	0	8.89324	2.18529
DOMIPHEN	1	0	299.955	5.70363
DOMPERIDONE	1	0	5.61248	1.72499
DONEPEZIL	1	0	2.44064	0.892261
DOPAMINE	1	0	20.2162	3.00648
DORAVIRINE	1	0	3659.48	8.20508
DORIPENEM	1	0	30.142	3.40592
DORNASE ALFA	1	0	72.8961	4.28903
DORZOLAMIDE	1	0	16.3204	2.79242
DOSULEPIN	1	0	58.4562	4.06828
DOVITINIB	1	0	6099.13	8.7159
DOXAPRAM	1	0	406.607	6.00785
DOXAZOSIN	1	0	6.18588	1.82227
DOXEPIN	1	0	16.5568	2.8068
DOXERCALCIFEROL	1	0	59.9895	4.09417
DOXIFLURIDINE	1	0	36.0876	3.58595
DOXOFYLLINE	1	0	250.647	5.52405
DOXYCYCLINE	1	0	1.47306	0.387342
DOXYLAMINE	1	0	10.948	2.39316
DRIED HUMAN PLASMA	1	0	469.162	6.15095
DRIMIA MARITIMA	1	0	871.303	6.76999
DRONABINOL	1	0	54.9452	4.00634
DRONEDARONE	1	0	3.56411	1.27091
DROPERIDOL	1	0	25.9518	3.25624
DROTAVERINE	1	0	290.433	5.67137
DROTEBANOL	1	0	2613.91	7.8686
DROTRECOGIN ALFA	1	0	12.6606	2.5385
DROXIDOPA	1	0	6.45217	1.86442
DRUG NOT ADMINISTERED	1	0	1407.49	7.24956
DUPILUMAB	1	0	4.58502	1.52279
DURAPATITE	1	0	129.767	4.86574
DURVALUMAB	1	0	27.4304	3.31165
DUTASTERIDE	1	0	99.9838	4.60501
DUVELISIB	1	0	2033.04	7.61729
DYCLONINE	1	0	1076.32	6.9813
DYDROGESTERONE	1	0	65.1134	4.17613
EBASTINE	1	0	36.5198	3.59785
ECABET	1	0	188.631	5.23979
ECALLANTIDE	1	0	12.7845	2.54823
ECHINACEA ANGUSTIFOLIA	1	0	2033.04	7.61729
ECHINACEA PURPUREA	1	0	281.496	5.64012
ECONAZOLE	1	0	37.2636	3.61802
ECOTHIOPATE	1	0	1076.32	6.9813
ECTYLUREA	1	0	2033.04	7.61729
ECULIZUMAB	1	0	2.79797	1.02889
EDARAVONE	1	0	37.8809	3.63445
EDETIC ACID	1	0	345.232	5.84422
EDOXABAN	1	0	25.3057	3.23103
EDRECOLOMAB	1	0	3659.48	8.20508
EDROPHONIUM	1	0	2613.91	7.8686
EFALIZUMAB	1	0	20.3059	3.01091
EFAVIRENZ	1	0	6.49341	1.87079
EFINACONAZOLE	1	0	45.401	3.81553
EFLORNITHINE	1	0	52.7283	3.96515
EFMOROCTOCOG ALFA	1	0	1076.32	6.9813
EFONIDIPINE	1	0	871.303	6.76999
EGF816	1	0	1076.32	6.9813
EGUALEN	1	0	2033.04	7.61729
EICOSAPENTAENOIC ACID	1	0	19.1176	2.95061
ELAGOLIX	1	0	20.5801	3.02432
ELBASVIR	1	0	17.8144	2.88001
ELCATONIN	1	0	146.377	4.98619
ELDECALCITOL	1	0	27.3484	3.30866
ELECTROLYTES NOS	1	0	20.6731	3.02883
ELETRIPTAN	1	0	10.3181	2.3339
ELEUTHEROCOCCUS SENTICOSUS	1	0	1219.82	7.10646
ELEXACAFTOR	1	0	64.6532	4.16904
ELIGLUSTAT	1	0	107	4.67283
ELOBIXIBAT	1	0	1663.4	7.41662
ELOSULFASE ALFA	1	0	630.943	6.44722
ELOTUZUMAB	1	0	26.2497	3.26765
ELTROMBOPAG	1	0	3.67741	1.30221
ELVITEGRAVIR	1	0	24.6244	3.20374
EMEDASTINE	1	0	3659.48	8.20508
EMPAGLIFLOZIN	1	0	2.88454	1.05936
EMTRICITABINE	1	0	1.92837	0.656674
ENALAPRIL	1	0	2.66415	0.979886
ENALAPRILAT	1	0	1219.82	7.10646
ENASIDENIB	1	0	65.5801	4.18327
ENBUCRILATE	1	0	1076.32	6.9813
ENCORAFENIB	1	0	161.922	5.08711
ENDOSTATIN	1	0	2613.91	7.8686
ENFORTUMAB VEDOTIN	1	0	494.522	6.20359
ENFUVIRTIDE	1	0	33.0856	3.4991
ENOCITABINE	1	0	677.679	6.51867
ENOXACIN	1	0	795.537	6.67902
ENOXAPARIN	1	0	1.00524	0.00522234
ENOXOLONE	1	0	215.262	5.37185
ENTACAPONE	1	0	7.30825	1.989
ENTECAVIR	1	0	21.6518	3.07509
ENTEROCOCCUS FAECALIS	1	0	25.1664	3.22551
ENTEROCOCCUS FAECIUM	1	0	522.781	6.25916
ENTEROGASTRONE	1	0	345.232	5.84422
ENTINOSTAT	1	0	630.943	6.44722
ENTRECTINIB	1	0	630.943	6.44722
ENZALUTAMIDE	1	0	64.6532	4.16904
ENZASTAURIN	1	0	1407.49	7.24956
ENZYMES NOS	1	0	119.589	4.78406
EPACADOSTAT	1	0	164.839	5.10497
EPALRESTAT	1	0	243.963	5.49702
EPERISONE	1	0	112.252	4.72075
EPHEDRA NOS	1	0	2033.04	7.61729
EPHEDRA SPP.	1	0	205.587	5.32587
EPHEDRINE	1	0	24.2974	3.19037
EPICOCCUM NIGRUM	1	0	2613.91	7.8686
EPIMEDIUM BREVICORNU	1	0	3659.48	8.20508
EPINASTINE	1	0	31.8196	3.46008
EPINEPHRINE	1	0	2.27924	0.823844
EPIRIZOLE	1	0	59.9895	4.09417
EPITIZIDE	1	0	1663.4	7.41662
EPLERENONE	1	0	26.0999	3.26193
EPOETIN NOS	1	0	446.276	6.10094
EPRAZINONE	1	0	75.296	4.32143
EPROSARTAN	1	0	59.2129	4.08114
EPTACOG ALFA (ACTIVATED)	1	0	32.4979	3.48117
EPTIFIBATIDE	1	0	16.708	2.81589
EPZ 5687	1	0	1076.32	6.9813
EQUISETUM ARVENSE	1	0	2033.04	7.61729
ERAVACYCLINE	1	0	963.019	6.87007
ERDAFITINIB	1	0	6099.13	8.7159
ERDOSTEINE	1	0	225.892	5.42006
ERENUMAB	1	0	2.85658	1.04963
ERGOCALCIFEROL	1	0	5.36229	1.67939
ERGOMETRINE	1	0	373.414	5.92269
ERGOTAMINE	1	0	101.089	4.616
ERIBULIN	1	0	6.78241	1.91433
ERTAPENEM	1	0	8.44951	2.13411
ERTUGLIFLOZIN	1	0	110.891	4.70855
ERYTHROMYCIN	1	0	6.11554	1.81083
ERYTHROPOIETIN	1	0	59.5987	4.08763
ERYTHROPOIETIN HUMAN	1	0	4.73464	1.5549
ESCHERICHIA COLI	1	0	133.556	4.89452
ESCIN	1	0	522.781	6.25916
ESFLURBIPROFEN	1	0	2613.91	7.8686
ESKETAMINE	1	0	62.8757	4.14116
ESLICARBAZEPINE	1	0	25.0974	3.22276
ESMOLOL	1	0	89.2537	4.49148
ESTAZOLAM	1	0	27.4304	3.31165
ESTERIFIED OESTROGENS	1	0	731.894	6.59564
ESTRADIOL	1	0	1.02641	0.0260637
ESTRAMUSTINE	1	0	281.496	5.64012
ESTRIOL	1	0	89.2537	4.49148
ESTROGEN NOS	1	0	85.9013	4.4532
ESTROGENS	1	0	731.894	6.59564
ESTROGENS CONJUGATED	1	0	3.1852	1.15852
ESTROGENS ESTERIFIED	1	0	72.8961	4.28903
ESTROPIPATE	1	0	1076.32	6.9813
ESZOPICLONE	1	0	1.55701	0.442766
ETACRYNIC ACID	1	0	590.237	6.38052
ETAMSILATE	1	0	131.634	4.88003
ETELCALCETIDE	1	0	52.4261	3.95941
ETHAMBUTOL	1	0	5.62283	1.72684
ETHANOL	1	0	10.9219	2.39077
ETHANOLAMINE ACETYLLEUCINATE	1	0	795.537	6.67902
ETHANOLAMINE TENOATE	1	0	446.276	6.10094
ETHCHLORVYNOL	1	0	3659.48	8.20508
ETHENZAMIDE	1	0	963.019	6.87007
ETHIODIZED OIL	1	0	129.767	4.86574
ETHIONAMIDE	1	0	39.6887	3.68107
ETHOSUXIMIDE	1	0	96.8097	4.57275
ETHOTOIN	1	0	2613.91	7.8686
ETHYL CHLORIDE	1	0	554.465	6.318
ETHYL ETHER	1	0	1407.49	7.24956
ETHYL LOFLAZEPATE	1	0	24.1053	3.18243
ETHYLENE OXIDE	1	0	2033.04	7.61729
ETHYLMORPHINE	1	0	425.519	6.05331
ETIDRONIC ACID	1	0	68.5276	4.22724
ETIFOXINE	1	0	50.1279	3.91458
ETILEFRINE	1	0	192.602	5.26063
ETIMICIN	1	0	469.162	6.15095
ETIZOLAM	1	0	9.016	2.199
ETODOLAC	1	0	10.6299	2.36367
ETOFENAMATE	1	0	1219.82	7.10646
ETOFYLLINE	1	0	1407.49	7.24956
ETOMIDATE	1	0	46.7945	3.84577
ETOPOSIDE	1	0	4.08869	1.40822
ETORICOXIB	1	0	17.8492	2.88196
ETRAVIRINE	1	0	17.7109	2.87418
ETRETINATE	1	0	494.522	6.20359
ETYNODIOL	1	0	237.627	5.4707
EUCALYPTUS GLOBULUS	1	0	146.377	4.98619
EUCALYPTUS SPP.	1	0	677.679	6.51867
EUGENOL	1	0	494.522	6.20359
EUPATILIN	1	0	171.002	5.14167
EUPATORIUM PERFOLIATUM	1	0	321.005	5.77146
EUPATORIUM TRIPLINERVE	1	0	2613.91	7.8686
EUPHRASIA OFFICINALIS	1	0	469.162	6.15095
EUPHRASIA STRICTA	1	0	3659.48	8.20508
EXEMESTANE	1	0	1.18075	0.166148
EZETIMIBE	1	0	1.56744	0.449442
FACTOR I (FIBRINOGEN)	1	0	34.8502	3.55106
FACTOR II (PROTHROMBIN)	1	0	68.5276	4.22724
FACTOR IX	1	0	40.2121	3.69417
FACTOR IX COMPLEX HUMAN	1	0	554.465	6.318
FACTOR VII (PROCONVERTIN)	1	0	68.5276	4.22724
FACTOR VIII (ANTIHAEMOPHILIC FACTOR)	1	0	44.9548	3.80566
FACTOR VIII INHIBITOR BYPASSING FRACTION	1	0	273.094	5.60981
FACTOR X (STUART PROWER FACTOR)	1	0	68.5276	4.22724
FACTOR XIII (FIBRIN STABILISING FACTOR)	1	0	321.005	5.77146
FADROZOLE	1	0	1407.49	7.24956
FALECALCITRIOL	1	0	677.679	6.51867
FALLOPIA MULTIFLORA	1	0	731.894	6.59564
FAMCICLOVIR	1	0	15.895	2.76601
FAMOTIDINE	1	0	2.09086	0.737577
FARLETUZUMAB	1	0	630.943	6.44722
FAROPENEM	1	0	406.607	6.00785
FASUDIL	1	0	345.232	5.84422
FATS NOS	1	0	159.106	5.06957
FATTY ACIDS NOS	1	0	210.313	5.3486
FEBUXOSTAT	1	0	6.61556	1.88942
FEDRATINIB	1	0	963.019	6.87007
FELBAMATE	1	0	243.963	5.49702
FELBINAC	1	0	153.758	5.03538
FELODIPINE	1	0	16.1191	2.78001
FELYPRESSIN	1	0	2033.04	7.61729
FENCHONE	1	0	1219.82	7.10646
FENOFIBRATE	1	0	3.05119	1.11553
FENOFIBRIC ACID	1	0	1663.4	7.41662
FENOLDOPAM	1	0	1219.82	7.10646
FENOPROFEN	1	0	963.019	6.87007
FENOTEROL	1	0	53.9727	3.98848
FENOVERINE	1	0	3659.48	8.20508
FENPIVERINIUM	1	0	6099.13	8.7159
FENSPIRIDE	1	0	184.82	5.21938
FENTICONAZOLE	1	0	677.679	6.51867
FENYRAMIDOL	1	0	1076.32	6.9813
FERRIC AMMONIUM CITRATE	1	0	2613.91	7.8686
FERRIC FERROCYANIDE	1	0	1407.49	7.24956
FERRIC HYDROXIDE	1	0	3659.48	8.20508
FERRIC SUBSULFATE	1	0	1407.49	7.24956
FERRIPROTINATE	1	0	6099.13	8.7159
FERRITIN	1	0	2613.91	7.8686
FERROUS OXALATE	1	0	290.433	5.67137
FERULA ASSA-FOETIDA	1	0	2613.91	7.8686
FERUMOXSIL	1	0	554.465	6.318
FERUMOXYTOL	1	0	4.22476	1.44096
FESOTERODINE	1	0	7.7875	2.05252
FEVIPIPRANT	1	0	3659.48	8.20508
FIBRE, DIETARY	1	0	963.019	6.87007
FIBRINOLYSIN	1	0	2033.04	7.61729
FIBRONECTIN	1	0	2033.04	7.61729
FICUS CARICA	1	0	871.303	6.76999
FIDAXOMICIN	1	0	38.846	3.65961
FIGITUMUMAB	1	0	963.019	6.87007
FILANESIB	1	0	6099.13	8.7159
FILGOTINIB	1	0	590.237	6.38052
FILGRASTIM	1	0	3.56968	1.27247
FILIBUVIR	1	0	6099.13	8.7159
FINASTERIDE	1	0	188.631	5.23979
FISH OIL	1	0	52.7283	3.96515
FLAVINE ADENINE DINUCLEOTIDE	1	0	205.587	5.32587
FLAVOXATE	1	0	133.556	4.89452
FLECAINIDE	1	0	9.72554	2.27476
FLIBANSERIN	1	0	115.076	4.74559
FLOCTAFENINE	1	0	3659.48	8.20508
FLOMOXEF	1	0	118.046	4.77107
FLOPROPIONE	1	0	963.019	6.87007
FLORBETAPIR (18F)	1	0	2033.04	7.61729
FLUCLOXACILLIN	1	0	25.5174	3.23936
FLUCONAZOLE	1	0	1.65799	0.505604
FLUCYTOSINE	1	0	119.589	4.78406
FLUDARABINE	1	0	6.7127	1.904
FLUDEOXYGLUCOSE (18F)	1	0	795.537	6.67902
FLUDIAZEPAM	1	0	446.276	6.10094
FLUDROCORTISONE	1	0	70.103	4.24997
FLUDROXYCORTIDE	1	0	630.943	6.44722
FLUINDIONE	1	0	7.2503	1.98104
FLUMAZENIL	1	0	81.3198	4.39839
FLUMEDROXONE	1	0	2613.91	7.8686
FLUMETASONE	1	0	731.894	6.59564
FLUNARIZINE	1	0	310.123	5.73697
FLUNISOLIDE	1	0	99.9838	4.60501
FLUNITRAZEPAM	1	0	9.89389	2.29192
FLUOCINOLONE ACETONIDE	1	0	11.258	2.42108
FLUOCINONIDE	1	0	75.296	4.32143
FLUOCORTOLONE	1	0	1407.49	7.24956
FLUORESCEIN	1	0	21.9637	3.08939
FLUORINE	1	0	34.0714	3.52846
FLUOROMETHOLONE	1	0	43.8767	3.78138
FLUOXETINE	1	0	1.10666	0.101342
FLUPENTIXOL	1	0	146.377	4.98619
FLUPHENAZINE	1	0	51.54	3.94236
FLUPIRTINE	1	0	52.1274	3.95369
FLUPREDNIDENE	1	0	6099.13	8.7159
FLUPREDNISOLONE	1	0	2613.91	7.8686
FLURAZEPAM	1	0	8.75699	2.16985
FLURBIPROFEN	1	0	16.6169	2.81042
FLUSPIRILENE	1	0	590.237	6.38052
FLUTAMIDE	1	0	1663.4	7.41662
FLUTAZOLAM	1	0	3659.48	8.20508
FLUTEMETAMOL (18F)	1	0	1076.32	6.9813
FLUTOPRAZEPAM	1	0	1219.82	7.10646
FLUVASTATIN	1	0	8.28117	2.11398
FLUVOXAMINE	1	0	9.20661	2.21992
FOENICULUM VULGARE	1	0	1407.49	7.24956
FOLIC ACID	1	0	1.73224	0.549418
FOLINIC ACID	1	0	2.96601	1.08722
FOLLITROPIN ALFA	1	0	31.8196	3.46008
FOLLITROPIN BETA	1	0	38.1972	3.64276
FOMINOBEN	1	0	425.519	6.05331
FONDAPARINUX	1	0	2.318	0.840706
FORETINIB	1	0	6099.13	8.7159
FORMALDEHYDE SOLUTION	1	0	554.465	6.318
FORMOTEROL	1	0	1.76849	0.570125
FORODESINE	1	0	2033.04	7.61729
FORSYTHIA SPP.	1	0	1076.32	6.9813
FORSYTHIA SUSPENSA	1	0	1663.4	7.41662
FOSAMPRENAVIR	1	0	31.383	3.44627
FOSCARNET	1	0	23.4262	3.15386
FOSFLUCONAZOLE	1	0	83.5478	4.42542
FOSFOMYCIN	1	0	13.4421	2.59839
FOSINOPRIL	1	0	41.3014	3.7209
FOSPHENYTOIN	1	0	24.4926	3.19837
FOSPROPOFOL	1	0	1407.49	7.24956
FOSTAMATINIB	1	0	167.864	5.12315
FOTEMUSTINE	1	0	522.781	6.25916
FRAMYCETIN	1	0	332.678	5.80718
FREMANEZUMAB	1	0	22.1231	3.09662
FRITILLARIA THUNBERGII	1	0	6099.13	8.7159
FROVATRIPTAN	1	0	88.3913	4.48177
FRUCTOOLIGOSACCHARIDES	1	0	3659.48	8.20508
FRUCTOSE	1	0	53.9727	3.98848
FTIVAZIDE	1	0	3659.48	8.20508
FUCUS VESICULOSUS	1	0	871.303	6.76999
FUDOSTEINE	1	0	299.955	5.70363
FULVESTRANT	1	0	4.25228	1.44745
FURAZOLIDONE	1	0	425.519	6.05331
FUROSEMIDE	1	0	0.661946	-0.412572
FURSULTIAMINE	1	0	127.952	4.85165
FUSAFUNGINE	1	0	630.943	6.44722
FUSIDIC ACID	1	0	22.8984	3.13107
FYTIC ACID	1	0	2033.04	7.61729
GABAPENTIN	1	0	0.620609	-0.477054
GABAPENTIN ENACARBIL	1	0	45.8562	3.82551
GABEXATE	1	0	141.838	4.95469
GADOBENIC ACID	1	0	2.17658	0.777755
GADOBUTROL	1	0	2.48378	0.909782
GADODIAMIDE	1	0	11.0007	2.39796
GADOFOSVESET	1	0	105.763	4.6612
GADOLINIUM	1	0	25.3759	3.2338
GADOLINIUM ZEOLITE	1	0	6099.13	8.7159
GADOPENTETIC ACID	1	0	1.80735	0.591863
GADOTERIC ACID	1	0	2.76913	1.01853
GADOTERIDOL	1	0	8.49662	2.13967
GADOVERSETAMIDE	1	0	20.039	2.99768
GADOXETIC ACID	1	0	24.6244	3.20374
GALANTAMINE	1	0	11.1755	2.41372
GALCANEZUMAB	1	0	10.3884	2.34069
GALLIUM (67 GA)	1	0	1219.82	7.10646
GALLIUM (68GA) DOTATATE	1	0	70.103	4.24997
GALPHIMIA GLAUCA	1	0	2033.04	7.61729
GALSULFASE	1	0	148.757	5.00232
GALUNISERTIB	1	0	3659.48	8.20508
GAMMA-AMINOBUTYRIC ACID	1	0	795.537	6.67902
GANCICLOVIR	1	0	15.5439	2.74367
GANIRELIX	1	0	55.6132	4.01842
GANODERMA LUCIDUM	1	0	494.522	6.20359
GARCINIA GUMMI-GUTTA	1	0	795.537	6.67902
GARDENIA JASMINOIDES	1	0	257.708	5.55183
GARENOXACIN	1	0	72.8961	4.28903
GASTRODIN	1	0	795.537	6.67902
GATIFLOXACIN	1	0	8.98941	2.19605
GAULTHERIA LEUCOCARPA VAR. YUNNANENSIS	1	0	1219.82	7.10646
GEDATOLISIB	1	0	963.019	6.87007
GEFARNATE	1	0	446.276	6.10094
GEFITINIB	1	0	3.09774	1.13067
GELATIN	1	0	94.8032	4.5518
GELSEMIUM SEMPERVIRENS	1	0	406.607	6.00785
GEMCITABINE	1	0	1.80165	0.588701
GEMEPROST	1	0	1076.32	6.9813
GEMFIBROZIL	1	0	17.1144	2.83992
GEMIFLOXACIN	1	0	13.9976	2.63889
GEMIGLIPTIN	1	0	6099.13	8.7159
GEMTUZUMAB	1	0	17.7453	2.87612
GENTAMICIN	1	0	5.75377	1.74985
GENTIANA LUTEA	1	0	310.123	5.73697
GENTIANELLA AMARELLA	1	0	590.237	6.38052
GERANIUM THUNBERGII	1	0	1076.32	6.9813
GESTODENE	1	0	55.6132	4.01842
GILTERITINIB	1	0	15.1074	2.71518
GIMERACIL	1	0	36.6662	3.60186
GINKGO BILOBA	1	0	50.1279	3.91458
GIVOSIRAN	1	0	3659.48	8.20508
GLASDEGIB	1	0	84.3179	4.43459
GLATIRAMER	1	0	1.14157	0.132408
GLAUCINE	1	0	2033.04	7.61729
GLIBENCLAMIDE	1	0	13.9336	2.6343
GLICLAZIDE	1	0	10.2258	2.32491
GLIMEPIRIDE	1	0	4.16698	1.42719
GLIPIZIDE	1	0	16.8001	2.82138
GLIQUIDONE	1	0	446.276	6.10094
GLUCAGON	1	0	70.103	4.24997
GLUCARPIDASE	1	0	963.019	6.87007
GLUCOAMYLASE	1	0	6099.13	8.7159
GLUCOCORTICOIDS	1	0	963.019	6.87007
GLUCONATE SODIUM	1	0	494.522	6.20359
GLUCONOLACTONE	1	0	3659.48	8.20508
GLUCOSAMINE	1	0	69.5699	4.24233
GLUCOSE	1	0	0.995029	-0.00498373
GLUCOSE 1-PHOSPHATE DISODIUM	1	0	151.216	5.01871
GLUCURONAMIDE	1	0	871.303	6.76999
GLUTAMIC ACID	1	0	28.5431	3.35142
GLUTATHIONE	1	0	36.5198	3.59785
GLUTEN	1	0	2613.91	7.8686
GLYCEROL	1	0	10.593	2.36019
GLYCEROL PHENYLBUTYRATE	1	0	55.2772	4.01236
GLYCERYL TRINITRATE	1	0	8.15561	2.09871
GLYCINE	1	0	15.5439	2.74367
GLYCINE MAX	1	0	11.9182	2.47807
GLYCOLIC ACID	1	0	97.8451	4.58339
GLYCOPYRRONIUM	1	0	8.473	2.13688
GLYCYLGLUTAMINE	1	0	446.276	6.10094
GLYCYLTYROSINE	1	0	446.276	6.10094
GLYCYRRHIZA GLABRA	1	0	243.963	5.49702
GLYCYRRHIZA SPP.	1	0	29.0877	3.37032
GLYCYRRHIZIC ACID	1	0	24.169	3.18507
GOLD (198 AU)	1	0	1219.82	7.10646
GONADORELIN	1	0	494.522	6.20359
GOSERELIN	1	0	18.5741	2.92177
GOSSYPIUM SPP.	1	0	469.162	6.15095
GRAMICIDIN	1	0	30.5446	3.41919
GRANISETRON	1	0	3.47467	1.2455
GRANULOCYTE COLONY STIMULATING FACTOR	1	0	56.2977	4.03065
GRANULOCYTE MACROPHAGE COLONY STIM FACTOR	1	0	24.8925	3.21457
GRAPHITES	1	0	731.894	6.59564
GRAZOPREVIR	1	0	17.8144	2.88001
GRIFOLA FRONDOSA	1	0	3659.48	8.20508
GRISEOFULVIN	1	0	299.955	5.70363
GSK2256098	1	0	3659.48	8.20508
GUACETISAL	1	0	2613.91	7.8686
GUAIACOL	1	0	590.237	6.38052
GUAIACUM SPP.	1	0	6099.13	8.7159
GUAIAZULENE	1	0	1076.32	6.9813
GUAIFENESIN	1	0	2.66648	0.980761
GUALENIC ACID	1	0	17.7453	2.87612
GUANABENZ	1	0	425.519	6.05331
GUANFACINE	1	0	19.3604	2.96323
GUAREA GUIDONIA	1	0	795.537	6.67902
GUSELKUMAB	1	0	54.293	3.9944
GUSPERIMUS	1	0	963.019	6.87007
GYNOSTEMMA PENTAPHYLLUM	1	0	2613.91	7.8686
HAEMOPHILUS INFLUENZAE B BACTERIA	1	0	250.647	5.52405
HALAZEPAM	1	0	871.303	6.76999
HALCINONIDE	1	0	963.019	6.87007
HALETAZOLE	1	0	1663.4	7.41662
HALOFANTRINE	1	0	1663.4	7.41662
HALOPERIDOL	1	0	1.84088	0.610245
HALOTHANE	1	0	677.679	6.51867
HAMAMELIS VIRGINIANA	1	0	257.708	5.55183
HAPTOGLOBINS	1	0	345.232	5.84422
HEDERA HELIX	1	0	345.232	5.84422
HELIANTHUS ANNUUS	1	0	963.019	6.87007
HELICIDINE	1	0	119.589	4.78406
HELIUM	1	0	3659.48	8.20508
HELLEBORUS THIBETANUS	1	0	6099.13	8.7159
HEMATIN	1	0	96.8097	4.57275
HEMICELLULASE	1	0	677.679	6.51867
HEPARIN	1	0	0.894858	-0.111091
HEPARINOID	1	0	26.9456	3.29382
HEPATITIS A VACCINE	1	0	210.313	5.3486
HEPATITIS B VACCINE	1	0	156.386	5.05233
HEPTAMINOL	1	0	373.414	5.92269
HERBAL EXTRACT NOS	1	0	184.82	5.21938
HERBAL LOCAL ANESTHETICS FOR DENTAL PRACTICE	1	0	522.781	6.25916
HERBAL OIL NOS	1	0	1407.49	7.24956
HERBAL PREPARATION	1	0	148.757	5.00232
HESPERIDIN	1	0	83.5478	4.42542
HESPERIDIN COMPLEX	1	0	6099.13	8.7159
HETASTARCH	1	0	64.1995	4.16199
HEXACHLOROPHENE	1	0	795.537	6.67902
HEXAMIDINE	1	0	321.005	5.77146
HEXAMINOLEVULINATE	1	0	2613.91	7.8686
HEXETIDINE	1	0	358.771	5.88268
HEXYLRESORCINOL	1	0	156.386	5.05233
HISTAMINE	1	0	389.304	5.96436
HISTIDINE	1	0	20.8142	3.03564
HISTRELIN	1	0	56.9993	4.04304
HOMATROPINE	1	0	135.534	4.90923
HOMEOPATHICS NOS	1	0	22.7844	3.12607
HOMOCHLORCYCLIZINE	1	0	6099.13	8.7159
HOMOSALATE	1	0	126.187	4.83777
HOODIA GORDONII	1	0	3659.48	8.20508
HPV VACCINE	1	0	83.5478	4.42542
HUMAN MENOPAUSAL GONADOTROPHIN	1	0	38.6818	3.65537
HUMAN RED BLOOD CELLS	1	0	80.6033	4.38954
HUMULUS LUPULUS	1	0	220.449	5.39566
HYALURONIC ACID	1	0	8.85878	2.18141
HYALURONIDASE	1	0	98.9029	4.59414
HYDRALAZINE	1	0	14.3265	2.66211
HYDROCHLORIC ACID	1	0	554.465	6.318
HYDROCODONE	1	0	1.6689	0.512165
HYDROCORTISONE	1	0	2.71401	0.998429
HYDROGEN PEROXIDE	1	0	80.6033	4.38954
HYDROMORPHONE	1	0	3.45758	1.24057
HYDROQUININE	1	0	373.414	5.92269
HYDROQUINONE	1	0	7.54338	2.02067
HYDROTALCITE	1	0	98.9029	4.59414
HYDROXOCOBALAMIN	1	0	80.6033	4.38954
HYDROXYAMFETAMINE	1	0	469.162	6.15095
HYDROXYCARBAMIDE	1	0	10.0682	2.30938
HYDROXYCHLOROQUINE	1	0	2.85747	1.04994
HYDROXYPROGESTERONE	1	0	3.82677	1.34202
HYDROXYZINE	1	0	3.08518	1.12661
HYETELLOSE	1	0	196.744	5.2819
HYLAN G-F 20	1	0	1663.4	7.41662
HYMECROMONE	1	0	6099.13	8.7159
HYODEOXYCHOLIC ACID	1	0	1219.82	7.10646
HYOSCINE	1	0	3.62633	1.28822
HYOSCYAMINE	1	0	9.20661	2.21992
HYOSCYAMUS NIGER	1	0	677.679	6.51867
HYPERICUM PERFORATUM	1	0	127.952	4.85165
HYPNOTICS AND SEDATIVES	1	0	446.276	6.10094
HYPOCHLOROUS ACID	1	0	89.2537	4.49148
HYPROLOSE	1	0	148.757	5.00232
HYPROMELLOSE	1	0	17.8144	2.88001
I.V. SOLUTIONS	1	0	963.019	6.87007
IBERIS AMARA	1	0	1407.49	7.24956
IBRITUMOMAB TIUXETAN	1	0	310.123	5.73697
IBUDILAST	1	0	290.433	5.67137
IBUTILIDE	1	0	446.276	6.10094
ICATIBANT	1	0	108.267	4.6846
ICHTHAMMOL	1	0	6099.13	8.7159
ICODEXTRIN	1	0	7.15387	1.96765
ICOTINIB	1	0	6099.13	8.7159
IDARUBICIN	1	0	29.0877	3.37032
IDARUCIZUMAB	1	0	58.4562	4.06828
IDEBENONE	1	0	2613.91	7.8686
IDELALISIB	1	0	4.92864	1.59506
IDURSULFASE	1	0	1663.4	7.41662
IFENPRODIL	1	0	220.449	5.39566
IFOSFAMIDE	1	0	7.2503	1.98104
IGURATIMOD	1	0	104.555	4.64971
ILAPRAZOLE	1	0	2613.91	7.8686
ILLICIUM VERUM	1	0	3659.48	8.20508
ILOPERIDONE	1	0	39.3473	3.67243
ILOPROST	1	0	4.27615	1.45305
IMATINIB	1	0	1.20876	0.189598
IMIDAFENACIN	1	0	273.094	5.60981
IMIDAPRIL	1	0	144.072	4.97031
IMIGLUCERASE	1	0	23.9162	3.17456
IMIPENEM	1	0	5.43885	1.69357
IMIPRAMINE	1	0	23.9162	3.17456
IMIQUIMOD	1	0	7.14269	1.96609
IMMUNOGLOBULIN ANTI-BACILLUS ANTHRACIS	1	0	237.627	5.4707
IMMUNOGLOBULIN ANTI-CLOSTRIDIUM BOTULI TOX A	1	0	174.259	5.16054
IMMUNOGLOBULIN ANTI-CLOSTRIDIUM BOTULI TOX B	1	0	630.943	6.44722
IMMUNOGLOBULIN ANTI-CLOSTRIDIUM BOTULI TOX C	1	0	630.943	6.44722
IMMUNOGLOBULIN ANTI-CLOSTRIDIUM BOTULI TOX D	1	0	630.943	6.44722
IMMUNOGLOBULIN ANTI-CLOSTRIDIUM BOTULI TOX E	1	0	630.943	6.44722
IMMUNOGLOBULIN ANTI-CLOSTRIDIUM BOTULI TOX F	1	0	630.943	6.44722
IMMUNOGLOBULIN ANTI-CLOSTRIDIUM BOTULI TOX G	1	0	630.943	6.44722
IMMUNOGLOBULIN ANTIHEPATITIS B	1	0	50.4041	3.92007
IMMUNOGLOBULIN ANTIVENOM ECHIS LEUCOGASTER	1	0	1219.82	7.10646
IMMUNOGLOBULIN ANTIVENOM SCORPIONS	1	0	2033.04	7.61729
IMMUNOGLOBULIN CYTOMEGALOVIRUS	1	0	53.9727	3.98848
IMMUNOGLOBULIN G HUMAN	1	0	19.6515	2.97816
IMMUNOGLOBULIN HUMAN ANTI-RABIES	1	0	220.449	5.39566
IMMUNOGLOBULIN HUMAN ANTI-TETANUS	1	0	129.767	4.86574
IMMUNOGLOBULIN HUMAN NORMAL	1	0	0.860614	-0.150109
IMMUNOGLOBULIN VARICELLA-ZOSTER	1	0	373.414	5.92269
IMMUNOGLOBULINS NOS	1	0	74.0766	4.3051
INCADRONIC ACID	1	0	677.679	6.51867
INDACATEROL	1	0	11.8257	2.47028
INDAPAMIDE	1	0	4.97153	1.60373
INDENOLOL	1	0	1407.49	7.24956
INDIGO CARMINE	1	0	795.537	6.67902
INDINAVIR	1	0	250.647	5.52405
INDISETRON	1	0	237.627	5.4707
INDIUM (111 IN) PENTETREOTIDE	1	0	205.587	5.32587
INDIUM (113M IN)	1	0	677.679	6.51867
INDOBUFEN	1	0	871.303	6.76999
INDOCYANINE GREEN	1	0	215.262	5.37185
INDOMETACIN	1	0	9.00712	2.19802
INDORAMIN	1	0	1219.82	7.10646
INFLIXIMAB	1	0	0.729808	-0.314974
INFLUENZA A(H1N1)PDM09 VACCINE	1	0	2033.04	7.61729
INFLUENZA VACCINE	1	0	16.0625	2.77649
INFLUENZA VACCINES	1	0	1219.82	7.10646
INGENOL	1	0	1.73984	0.553792
INOLIMOMAB	1	0	630.943	6.44722
INOSINE	1	0	3659.48	8.20508
INOSINE PRANOBEX	1	0	290.433	5.67137
INOSITOL	1	0	225.892	5.42006
INOSITOL NICOTINATE	1	0	1663.4	7.41662
INOTERSEN	1	0	3659.48	8.20508
INOTUZUMAB	1	0	44.5173	3.79588
INSULIN	1	0	17.3087	2.85121
INSULIN ASPART	1	0	3.37583	1.21664
INSULIN BOVINE	1	0	731.894	6.59564
INSULIN DEGLUDEC	1	0	8.19215	2.10318
INSULIN DETEMIR	1	0	5.69996	1.74046
INSULIN GLARGINE	1	0	1.58706	0.461886
INSULIN GLULISINE	1	0	14.4624	2.67155
INSULIN HUMAN	1	0	3.05629	1.1172
INSULIN LISPRO	1	0	3.26021	1.18179
INSULIN PORCINE	1	0	34.0714	3.52846
INTERFERON	1	0	39.0117	3.66386
INTERFERON ALFA	1	0	87.5454	4.47216
INTERFERON ALFA-2A	1	0	51.2513	3.93674
INTERFERON ALFA-2B	1	0	10.9219	2.39077
INTERFERON ALFACON-1	1	0	18.4616	2.91569
INTERFERON BETA	1	0	35.6655	3.57418
INTERFERON BETA-1B	1	0	1.3053	0.266429
INTERFERON GAMMA	1	0	1076.32	6.9813
INTERFERON GAMMA-1B	1	0	71.1942	4.26541
INTERFERONS	1	0	3659.48	8.20508
INTERLEUKINS	1	0	144.072	4.97031
INTRAUTERINE CONTRACEPTIVE DEVICE	1	0	4.46193	1.49558
INTRINSIC FACTOR	1	0	3659.48	8.20508
INULIN	1	0	1219.82	7.10646
INVERT SUGAR	1	0	205.587	5.32587
INVESTIGATIONAL DRUG	1	0	21.4487	3.06566
IOBENGUANE (123 I)	1	0	522.781	6.25916
IOBITRIDOL	1	0	731.894	6.59564
IOCETAMIC ACID	1	0	1076.32	6.9813
IODINE	1	0	10.6176	2.36251
IODINE (131 I)	1	0	129.767	4.86574
IODINE POVACRYLEX	1	0	554.465	6.318
IODIXANOL	1	0	6.77738	1.91359
IOFLUPANE (123I)	1	0	61.1934	4.11404
IOHEXOL	1	0	2.02772	0.706912
IOMEPROL	1	0	118.046	4.77107
IOPAMIDOL	1	0	2.78178	1.02309
IOPROMIDE	1	0	1.40957	0.343283
IOTALAMIC ACID	1	0	171.002	5.14167
IOTROLAN	1	0	3659.48	8.20508
IOVERSOL	1	0	2.63419	0.968576
IOXAGLIC ACID	1	0	47.5238	3.86123
IOXILAN	1	0	144.072	4.97031
IOXITALAMIC ACID	1	0	963.019	6.87007
IPILIMUMAB	1	0	4.23259	1.44281
IPOMOEA NIL	1	0	373.414	5.92269
IPRAGLIFLOZIN	1	0	215.262	5.37185
IPRATROPIUM	1	0	3.67445	1.3014
IPRIFLAVONE	1	0	6099.13	8.7159
IPRONIAZID	1	0	731.894	6.59564
IRINOTECAN	1	0	2.89826	1.06411
IRON	1	0	0.715013	-0.335455
IRON POLYSACCHARIDE COMPLEX	1	0	148.757	5.00232
IRSOGLADINE	1	0	85.1022	4.44385
ISATIS INDIGOTICA	1	0	1219.82	7.10646
ISATIS TINCTORIA	1	0	2033.04	7.61729
ISATUXIMAB	1	0	188.631	5.23979
ISAVUCONAZOLE	1	0	80.6033	4.38954
ISAVUCONAZONIUM	1	0	75.9209	4.32969
ISCALIMAB	1	0	1076.32	6.9813
ISEPAMICIN	1	0	425.519	6.05331
ISOCONAZOLE	1	0	1663.4	7.41662
ISOFLURANE	1	0	70.6444	4.25766
ISOLEUCINE	1	0	19.8649	2.98896
ISOMETHEPTENE	1	0	299.955	5.70363
ISONIAZID	1	0	2.92611	1.07367
ISOPRENALINE	1	0	257.708	5.55183
ISOPROMETHAZINE	1	0	795.537	6.67902
ISOPROPAMIDE	1	0	1663.4	7.41662
ISOPROPANOL	1	0	24.4272	3.1957
ISOPROPYL MYRISTATE	1	0	1407.49	7.24956
ISOSORBIDE	1	0	88.3913	4.48177
ISOSORBIDE DINITRATE	1	0	19.1176	2.95061
ISOSORBIDE MONONITRATE	1	0	9.02489	2.19999
ISOSULFAN BLUE	1	0	139.673	4.9393
ISOTONIC SOLUTIONS	1	0	2033.04	7.61729
ISOTRETINOIN	1	0	1.33043	0.285499
ISOXSUPRINE	1	0	1663.4	7.41662
ISRADIPINE	1	0	91.0299	4.51119
ISTRADEFYLLINE	1	0	1663.4	7.41662
ITACITINIB	1	0	126.187	4.83777
ITOPRIDE	1	0	177.643	5.17977
ITRACONAZOLE	1	0	4.48822	1.50146
IVABRADINE	1	0	14.3041	2.66054
IVACAFTOR	1	0	6.23227	1.82974
IVERMECTIN	1	0	11.7046	2.45999
IVOSIDENIB	1	0	871.303	6.76999
IXABEPILONE	1	0	23.3664	3.1513
IXAZOMIB	1	0	5.44209	1.69416
IXEKIZUMAB	1	0	16.708	2.81589
JAPANESE ENCEPHALITIS VACCINE	1	0	871.303	6.76999
JOSAMYCIN	1	0	167.864	5.12315
JTX 2011	1	0	1663.4	7.41662
JUGLANS CINEREA	1	0	2613.91	7.8686
JUGLANS REGIA	1	0	2613.91	7.8686
JUNIPERUS COMMUNIS	1	0	3659.48	8.20508
JUNIPERUS VIRGINIANA	1	0	1076.32	6.9813
KALLIDINOGENASE	1	0	148.757	5.00232
KANAMYCIN	1	0	82.7917	4.41633
KAOLIN	1	0	2033.04	7.61729
KEBUZONE	1	0	6099.13	8.7159
KEROSENE	1	0	1663.4	7.41662
KETAMINE	1	0	9.7049	2.27263
KETAZOLAM	1	0	2613.91	7.8686
KETOBEMIDONE	1	0	299.955	5.70363
KETOCONAZOLE	1	0	10.692	2.3695
KETOPROFEN	1	0	3.81558	1.33909
KETOROLAC	1	0	6.96319	1.94064
KETOTIFEN	1	0	6.61556	1.88942
KLEBSIELLA OZAENAE	1	0	250.647	5.52405
KLEBSIELLA PNEUMONIAE	1	0	250.647	5.52405
KRILL OIL	1	0	963.019	6.87007
LABETALOL	1	0	17.9896	2.88979
LACIDIPINE	1	0	119.589	4.78406
LACOSAMIDE	1	0	4.31858	1.46293
LACTIC ACID	1	0	963.019	6.87007
LACTITOL	1	0	243.963	5.49702
LACTOBACILLUS ACIDOPHILUS	1	0	59.9895	4.09417
LACTOBACILLUS BREVIS	1	0	273.094	5.60981
LACTOBACILLUS BULGARICUS	1	0	135.534	4.90923
LACTOBACILLUS CASEI	1	0	171.002	5.14167
LACTOBACILLUS FERMENTUM	1	0	963.019	6.87007
LACTOBACILLUS GASSERI	1	0	630.943	6.44722
LACTOBACILLUS HELVETICUS	1	0	1407.49	7.24956
LACTOBACILLUS LACTIS	1	0	345.232	5.84422
LACTOBACILLUS NOS	1	0	273.094	5.60981
LACTOBACILLUS PARACASEI	1	0	273.094	5.60981
LACTOBACILLUS PLANTARUM	1	0	205.587	5.32587
LACTOBACILLUS REUTERI	1	0	630.943	6.44722
LACTOBACILLUS RHAMNOSUS	1	0	112.252	4.72075
LACTOBACILLUS SALIVARIUS	1	0	237.627	5.4707
LACTOFERRIN	1	0	677.679	6.51867
LACTOMIN	1	0	39.5173	3.67674
LACTOSE	1	0	1663.4	7.41662
LACTOSE ANHYDROUS	1	0	1407.49	7.24956
LACTULOSE	1	0	11.4986	2.44223
LAFUTIDINE	1	0	32.0425	3.46706
LAMIVUDINE	1	0	1.60098	0.470618
LANADELUMAB	1	0	135.534	4.90923
LANATOSIDE C	1	0	1219.82	7.10646
LANDIOLOL	1	0	345.232	5.84422
LANINAMIVIR	1	0	2613.91	7.8686
LANOCONAZOLE	1	0	2033.04	7.61729
LANREOTIDE	1	0	14.2152	2.65431
LANTHANUM CARBONATE	1	0	15.7853	2.75908
LAPPACONITINE	1	0	6099.13	8.7159
LARONIDASE	1	0	41.6778	3.72997
LAROPIPRANT	1	0	1407.49	7.24956
LAROTRECTINIB	1	0	201.068	5.30364
LASMIDITAN	1	0	290.433	5.67137
LATAMOXEF	1	0	1219.82	7.10646
LATANOPROST	1	0	5.5243	1.70916
LATANOPROSTENE BUNOD	1	0	171.002	5.14167
LATREPIRDINE	1	0	1219.82	7.10646
LAURETH COMPOUNDS	1	0	6099.13	8.7159
LAVANDULA ANGUSTIFOLIA	1	0	446.276	6.10094
L-CARBOCYSTEINE	1	0	389.304	5.96436
L-CYSTEINE ETHYL ESTER, HYDROCHLORIDE	1	0	1407.49	7.24956
LECITHIN	1	0	181.16	5.19938
LEDIPASVIR	1	0	2.75245	1.01249
LEDUM PALUSTRE	1	0	273.094	5.60981
LEECH EXTRACT	1	0	2613.91	7.8686
LEFLUNOMIDE	1	0	1.99712	0.691705
LEMBOREXANT	1	0	2613.91	7.8686
LENOGRASTIM	1	0	12.9291	2.55948
LENTINAN	1	0	677.679	6.51867
LEPIRUDIN	1	0	181.16	5.19938
LERCANIDIPINE	1	0	15.3097	2.72849
LESPEDEZA BUERGERI	1	0	3659.48	8.20508
LESTAURTINIB	1	0	425.519	6.05331
LETERMOVIR	1	0	131.634	4.88003
LETOSTEINE	1	0	731.894	6.59564
LETROZOLE	1	0	1.08248	0.079252
LEUCINE	1	0	21.0538	3.04708
LEUCOGEN	1	0	1076.32	6.9813
LEVAMLODIPINE	1	0	554.465	6.318
LEVETIRACETAM	1	0	0.987481	-0.0125978
LEVOBUNOLOL	1	0	215.262	5.37185
LEVOBUPIVACAINE	1	0	56.6463	4.03683
LEVOCABASTINE	1	0	1076.32	6.9813
LEVOCARNITINE	1	0	50.1279	3.91458
LEVOCETIRIZINE	1	0	5.74292	1.74797
LEVOCLOPERASTINE	1	0	1407.49	7.24956
LEVODOPA	1	0	1.61572	0.479782
LEVODROPROPIZINE	1	0	963.019	6.87007
LEVOFOLINIC ACID	1	0	6.58697	1.88509
LEVOGLUTAMIDE	1	0	40.2121	3.69417
LEVOMEFOLIC ACID	1	0	9.99118	2.3017
LEVOMEPROMAZINE	1	0	10.2602	2.32827
LEVOMILNACIPRAN	1	0	27.848	3.32676
LEVOPROPYLHEXEDRINE	1	0	1076.32	6.9813
[truncated: 1,646 more rows]
